# Supplementary material for: Photoactivatable CaMKII induces synaptic plasticity in single synapses
Source: Nat Commun. 2021 Feb 2;12:751. doi: 10.1038/s41467-021-21025-6 (PMC7854602; doi:10.1038/s41467-021-21025-6)
Supplement: Supplementary file 4 — Source Data [file 41467_2021_21025_MOESM4_ESM.xlsx]

## Sheet: Fig.2c
Fig. 2c
paCaMKII (WT)
		Before	After	1 min	3 min	10 min	30min			Before	After	1 min	3 min	10 min	30min
Experiment 1	pT286	4102.38	8090.08	6435.66	4654.16	4736.31	4357.57		paCaMKIIa	22941.4	22423	20339.2	24504.2	22712.2	22859.1		paCaMKII (WT)	pT286 divided by paCaMKIIa
	back	3224.18	3449.76	3341.08	3393.85	3411.38	3388.33		back	10578.4	10489.1	10410	10692.8	11069.6	11361.3			Before	After	1 min	3 min	10 min	30min
	Subtracted	878.207	4640.31	3094.59	1260.31	1324.93	969.238		Subtracted	12363.1	11933.8	9929.25	13811.4	11642.7	11497.8		Experiment 1	1	5.47389	4.38748	1.28461	1.60203	1.18671
	Normalized	1	5.28385	3.52375	1.4351	1.50868	1.10366		Normalized	1	0.965282	0.803138	1.11715	0.941729	0.930013		Experiment 2	1	4.84005				0.876663
																	Experiment 3	1	3.21174	1.91977	1.13813	1.18161	1.36432
		Before	After				30min			Before	After				30min		Experiment 4	1	3.46083				1.59098
Experiment 2	pT286	4199.84	8026.3				4029.08		paCaMKIIa	20879.3	20355.8				20098.5		Experiment 5	1	6.07421	1.83552	1.00113	1.11834	1.34115
	back	3305.95	3470.23				3241.46		back	11141	10100.7				10310.8		Experiment 6	1	3.2084				1.03549
	Subtracted	893.894	4556.08				787.621		Subtracted	9738.3	10255.1				9787.72		Experiment 7	1	6.96873	6.26866	1.74321	1.7135	0.757743
	Normalized	1	5.09689				0.881112		Normalized	1	1.05306				1.00507		Experiment 8	1	5.22371				0.50556
		Before	After	1 min	3 min	10 min	30min			Before	After	1 min	3 min	10 min	30min			Before	After	1 min	3 min	10 min	30min
Experiment 3	pT286	7575.79	22905.3	17203.9	11877.8	11639	15959.1		paCaMKIIa	6129.01	7498.86	8432.2	8496.1	8295.57	9885.9		Average	1	4.8077	3.60286	1.29177	1.40387	1.08233
	back	3381.05	3865.87	3490.3	3452.74	3368.46	3676.03		back	2950.66	3007.16	3019.68	2887.2	2992.15	3064.27		SE	0	0.496613	1.06765	0.161226	0.148903	0.126677
	Subtracted	4194.74	19039.4	13713.6	8425.06	8270.55	12283.1		Subtracted	3178.35	4491.7	5412.52	5608.9	5303.42	6821.62		N	8	8	4	4	4	8
	Normalized	1	4.53888	3.26924	2.00848	1.97165	2.92821		Normalized	1	1.41322	1.70293	1.76472	1.66861	2.14628
		Before	After				30min			Before	After				30min
Experiment 4	pT286	11632.4	31262.5				14391.8		paCaMKIIa	9662.58	9441.97				8949.93
	back	3475.62	4191.47				3511.19		back	3009.46	3061.81				3371.72
	Subtracted	8156.78	27071				10880.6		Subtracted	6653.12	6380.16				5578.22
	Normalized	1	3.31883				1.33393		Normalized	1	0.958972				0.838435
		Before	After	1 min	3 min	10 min	30min			Before	After	1 min	3 min	10 min	30min
Experiment 5	pT286	9252.54	15916.9	10779.2	9111.31	8951.43	10845.9		paCaMKIIa	4230.82	4043.2	4093.46	3752.05	3382.69	4374.45
	back	7559.34	7718.11	7634.8	7512.54	7569.57	7969.77		back	2923.8	3001.28	2771.1	2519.31	2428.87	2719.05
	Subtracted	1693.2	8198.79	3144.36	1598.77	1381.86	2876.11		Subtracted	1307.03	1041.92	1322.36	1232.74	953.818	1655.4
	Normalized	1	4.84219	1.85705	0.94423	0.816122	1.69862		Normalized	1	0.797171	1.01173	0.943168	0.729763	1.26654
		Before	After				30min			Before	After				30min
Experiment 6	pT286	10501	13314.5				10217.9		paCaMKIIa	4600.85	4174.15				4399.61
	back	8462.52	7974.03				8114.87		back	3057.71	2914.09				2862.17
	Subtracted	2038.49	5340.49				2103.03		Subtracted	1543.14	1260.06				1537.44
	Normalized	1	2.61983				1.03166		Normalized	1	0.816552				0.996304
		Before	After	1 min	3 min	10 min	30min			Before	After	1 min	3 min	10 min	30min
Experiment 7	pT286	14936.2	26917.2	22150.8	16593.5	14864.9	13469.6		paCaMKIIa	12972.9	10792.3	10245.9	11496.9	9713.49	10056.4
	back	10406.8	10662.8	10708.6	11315.6	11471.5	11555.8		back	8379.39	8426.72	8394.71	8426.27	7705.06	7494.99
	Subtracted	4529.34	16254.4	11442.3	5277.9	3393.33	1913.78		Subtracted	4593.54	2365.54	1851.19	3070.61	2008.43	2561.43
	Normalized	1	3.58869	2.52626	1.16527	0.74919	0.422529		Normalized	1	0.51497	0.402998	0.668462	0.437228	0.557615
		Before	After				30min			Before	After				30min
Experiment 8	-	14679.6	26694.4				12121		paCaMKIIa	11026.5	10242.1				11580.7
	back	11369.3	11842.5				9750.57		back	7518.31	7228.97				6611.64
	Subtracted	3310.3	14851.9				2370.46		Subtracted	3508.17	3013.13				4969.06
	Normalized	1	4.48659				0.716088		Normalized	1	0.858888				1.41643
paCaMKII (SD)
		Before	After	1 min	3 min	10 min	30min			Before	After	1 min	3 min	10 min	30min		paCaMKII (SD)	pT286 divided by paCaMKIIa
Experiment 1	pT286	17546.7	16598.5	15674.3	19024.2	16508	13295		paCaMKIIa	10785.5	9754.34	9880.1	9700.22	9928.32	10087.7			Before	After	1 min	3 min	10 min	30min
	back	8188.81	8385.57	7841.55	8807.52	8210.3	7836.74		back	6394.08	6368.17	6398.61	6465.46	6443.57	6319.24		Experiment 1	1	1.1382	1.05579	1.48216	1.11741	0.679692
	Subtracted	9357.9	8212.96	7832.73	10216.6	8297.65	5458.22		Subtracted	4391.44	3386.17	3481.49	3234.76	3484.75	3768.49		Experiment 2	1	0.869691				0.432029
	Normalized	1	0.877651	0.837018	1.09177	0.886701	0.583274		Normalized	1	0.771084	0.792789	0.736606	0.793532	0.858145		Experiment 3	1	2.01031	2.74736	1.7957	2.08081	1.78387
																	Experiment 4	1	1.65958	2.06118	1.94469	2.84139	2.50574
		Before	After				30min			Before	After				30min		Experiment 5	1	0.844594				1.4593
Experiment 2	pT286	18929.8	15887.3				12768.1		paCaMKIIa	10238.7	9777.78				10543.2		Experiment 6	1	1.00307	0.611741		0.753286	0.782379
	back	8346.06	7867.79				7552.6		back	6463.78	6488.9				6237.41
	Subtracted	10583.7	8019.47				5215.47		Subtracted	3774.89	3288.88				4305.74			Before	After	1 min	3 min	10 min	30min
	Normalized	1	0.757719				0.492783		Normalized	1	0.871252				1.14063		Average	1	1.25424	1.61902	1.74085	1.69822	1.27383
																	SE	0	0.193924	0.483088	0.136309	0.472886	0.322247
		Before	After	1 min	3 min	10 min	30min			Before	After	1 min	3 min	10 min	30min		N	6	6	4	3	4	6
Experiment 3	pT286	9572.09	10072.4	9977.93	9464.88	9154.07	10143.3		paCaMKIIa	4129.49	3673.69	3280.81	3399.16	3069.35	3335.97
	back	7351.38	7282.44	7247.18	7035.18	7190.8	7797.55		back	2557.08	2691.03	2577.03	2441.1	2401.28	2404.88
	Subtracted	2220.71	2789.93	2730.75	2429.7	1963.27	2345.77		Subtracted	1572.41	982.66	703.784	958.056	668.069	931.097
	Normalized	1	1.25632	1.22967	1.09411	0.884072	1.05632		Normalized	1	0.624939	0.447583	0.609291	0.424869	0.592146
		Before	After	1 min	3 min	10 min	30min			Before	After	1 min	3 min	10 min	30min
Experiment 4	pT286	14989.4	16838.5	17273.1	14928	16899.4	18298.8		paCaMKIIa	14464.8	14079.5	13191.6	11359.8	11375.3	12136
	back	11192	11129.7	11212.8	11063.2	11462.3	11620.3		back	8806.69	8954.12	8810.75	8398.73	8524.1	8164.69
	Subtracted	3797.42	5708.78	6060.25	3864.72	5437.11	6678.54		Subtracted	5658.12	5125.39	4380.84	2961.09	2851.15	3971.27
	Normalized	1	1.50333	1.59588	1.01772	1.43179	1.7587		Normalized	1	0.905846	0.774257	0.523335	0.503905	0.70187
		Before	After				30min			Before	After				30min
Experiment 5	pT286	16862.8	16312				17001.7		paCaMKIIa	13051.4	13199.9				11431.7
	back	11328.1	11472.6				10809.4		back	8000.94	7971.33				7559.59
	Subtracted	5534.69	4839.42				6192.28		Subtracted	5050.5	5228.61				3872.12
	Normalized	1	0.874379				1.11881		Normalized	1	1.03527				0.76668
		Before	After	1 min	3 min	10 min	30min			Before	After	1 min	3 min	10 min	30min
Experiment 6	pT286	10641.8	12641.4	11839		12704.1	13482.4		paCaMKIIa	23178.8	21852.3	20797.5		23227.2	22621.7
	back	5268.6	6450.1	6438.83		6176.11	6339.04		back	14786.9	15224.5	14607.8		16799.2	16588.4
	Subtracted	5373.19	6191.35	5400.18		6528	7143.38		Subtracted	8391.87	6627.82	6189.65		6427.98	6033.3
	Normalized	1	1.15227	1.00502		1.21492	1.32945		Normalized	1	0.789791	0.737576		0.765977	0.718946
		Before	After	1 min	3 min	10 min	30min			Before	After	1 min	3 min	10 min	30min
Experiment 7	pT286	13523.7	14370.7	11667		12391	13101		paCaMKIIa	24315.7	25938.4	25847.4		24117.8	24450.2
	back	6414.36	5991.02	5820.25		6225.75	6309.65		back	16742.4	17039	15665.9		15399.2	15203.2
	Subtracted	7109.31	8379.7	5846.79		6165.23	6791.37		Subtracted	7573.35	8899.37	10181.5		8718.67	9247
	Normalized	1	1.17869	0.822413		0.867206	0.95528		Normalized	1	1.17509	1.34438		1.15123	1.22099

## Sheet: Fig.3b
Fig. 3b
	Stim
	Time(min)	-4.01087	-3.00725	-2.00362	-1	0	1.02899	2.00942	3.01304	4.0087	5.01667	6.02174	7.02174	8.02319	9.02029	10.0188	11.0043	12.0094	13.0138	14.0159	15.0188	16.0355	17.0464	18.0326	19.0297	20.0297	21.0188	22.0319	23.0145	24.0297	25.0246	26.0022	27.0145	28.0094	29.0094	30.0072	31.0217	32.021
	spine 1	0.0462139	2.26685	2.58746	-1.75811	-3.14241	35.775	254.344	408.235	398.074	579.182	439.032	450.752	484.944	453.798	386.935	358.631	323.221	401.509	173.531	172.566	176.624	144.971	200.483	148.84	125.964	133.377	208.397	268.267	179.927	108.676	110.925	116.006	37.8667	60.2815	42.7151	31.5648	76.1555
	spine 2	4.14684	4.99707	-1.18474	-7.23227	-0.726909	52.8699	182.441	344.101	360.557	435.851	293.056	299.228	175.531	111.42	110.665	94.6272	105.662	99.7655	142.63	100.688	105.907	107.449	141.136	90.1523	122.699	100.078	102.749	64.3012	90.9395	117.219	147.008	139.614	123.86	123.32	135.675	161.251	146.193
	spine 3	17.5704	10.0995	-5.21316	-1.4462	-21.0105	54.176	158.643	315.34	262.437	273.785	270.748	269.262	244.646	262.1	231.21	189.502	192.401	117.19	114.659	136.872	170.08	130.964	137.639	110.713	139.032	129.128	139.996	89.094	202.491	166.079	148.752	163.49	163.682	193.272	177.162	115.679	110.55
	spine 4	-15.8077	12.0938	0.20214	14.3449	-10.8332	-4.85595	31.1328	46.371	21.1078	66.6576	58.9308	76.6781	76.8714	66.0307	26.8706	-13.2613	20.0259	14.7104	65.163	99.9167	101.26	59.3423	56.1091	38.0219	45.0214	75.809	72.9797	73.58	52.7515	30.8809	29.0749	50.5321	60.9283	46.9786	42.126	59.4649	33.2507
	spine 5	-4.58188	27.7616	-24.1486	9.24314	-8.27425	17.2087	-8.90886	-5.5672	56.3869	59.4876	57.5258	57.2619	36.8714	28.4596	35.2711	119.479	172.39	150.324	90.1111	80.1924	76.3053	44.4398	101.703	91.6345	89.6062	91.2504	63.5221	86.3084	62.126	53.7423	39.7114	45.4614	138.94	132.276	111.872	109.524	203.859
	spine 6	9.61023	23.0562	4.02787	-9.9971	-26.6972	21.6915	60.598	40.6287	19.1206	55.0877	29.7808	6.94146	23.3462	33.9717	18.0081	1.87983	3.22416	9.05428	36.0198	22.6431	50.9981	58.1988	48.822	37.418	38.6078	19.208	66.7785	81.0922	50.2415	57.1108	12.9429	32.5383	3.63749	-6.44895	0.545409	-31.5696	-10.3698
	spine 7	-25.8006	-24.5969	-14.2579	8.82327	55.8321	87.7758	98.85	175.829	207.148	166.058	125.324	111.29	84.1049	-10.3289	-16.1453	-27.94	-26.5097	-14.3038	-23.0472	-19.5965	-24.2486	1.55058	6.15376	-11.6784	-21.0294	28.6549	29.6356	29.7727	61.8429	5.62721	12.5478	39.9544	-6.59644	36.3838	34.4834	34.1927	18.4854
	spine 8	-25.8006	-24.5969	-14.2579	8.82327	55.8321	87.7758	98.85	175.829	207.148	166.058	125.324	111.29	84.1049	-10.3289	-16.1453	-27.94	-26.5097	-14.3038	-23.0472	-19.5965	-24.2486	1.55058	6.15376	-11.6784	-21.0294	28.6549	29.6356	29.7727	61.8429	5.62721	12.5478	39.9544	-6.59644	36.3838	34.4834	34.1927	18.4854
	spine 9	-7.17202	-1.71531	-3.52307	17.2448	-4.83438	62.319	282.07	402.84	286.169	256.998	141.097	160.485	125.013	138.549	128.837	67.6005	139.428	85.257	117.373	92.0208	99.7129	98.0674	78.4165	97.2735	82.8866	80.3165	69.6195	34.3019	78.778	81.8797	74.097	51.5361	34.159	60.6005	56.7121	47.2853	40.2053
	spine 10	16.1841	-2.86153	-15.5682	-6.54213	8.78773	34.4831	187.91	212.068	181.058	114.292	100.795	101.984	174.336	186.759	200.118	187.491	134.672	130.731	82.197	71.4998	89.5366	84.6057	110.923	90.5398	54.6819	32.532	54.6312	104.22	187.558	226.391	123.763	100.557	138.475	166.872	191.756	175.067	153.837
	spine 11	2.56155	-14.2753	21.1276	-9.38825	-0.0256411	35.0867	190.707	290.666	335.708	387.567	226.904	182.675	172.26	142.522	113.13	57.3732	59.5841	60.6963	90.306	44.2538	76.9685	126.956	64.798	69.4861	85.5252	83.4586	52.7365	35.0015	19.6612	41.4727	23.0153	18.8224	7.91634	29.6245	1.81381	10.2057	31.2924
	spine 12	-5.27981	-4.50521	-16.2324	4.26396	21.7535	-29.8577	26.5194	71.4876	91.5008	163.336	163.242	41.1512	134.686	26.1226	128.372	196.903	180.618	191.414	88.978	39.8944	47.5451	84.667	124.269	66.676	46.3067	78.2123	45.3025	20.851	120.808	97.5821	113.299	71.5955	99.4057	22.4838	142.142	69.7244	68.3849
	spine 13	-24.9454	-15.5226	-9.76598	14.225	36.0091	-6.7377	23.503	40.5408	83.9556	118.097	130.99	76.5635	98.6187	141.441	161.449	166.112	155.856	126.912	103.073	93.2942	122.187	118.892	117.081	119.895	112.44	107.622	138.529	149.826	139.441	167.879	165.578	149.553	147.868	121.263	96.5115	108.893	45.0382
	spine 14	-11.0782	-3.10628	15.6128	1.71147	-3.13973	0.990805	57.8865	168.997	222.479	168.173	242.615	260.453	275.647	289.95	329.494	417.808	334.772	413.835	353.306	372.859	451.604	330.339	464.252	377.803	447.48	530.283	564.914	443.157	462.745	392.262	325.427	383.427	370.104	244.753	299.121	292.863	278.389
	spine 15	12.569	-3.36102	-5.15311	-11.427	7.3722	9.26567	96.8654	84.3925	84.7976	96.5982	102.704	158.373	53.9948	65.8383	99.7089	58.375	107.99	177.27	105.745	140.614	144.018	98.1398	91.8369	108.704	124.09	76.783	97.7019	96.1865	34.7434	65.4092	30.6244	77.2102	63.9635	45.5779	102.928	81.418	76.9773
	spine 16	-1.07355	-11.1908	-4.92284	-15.8274	33.0146	47.0581	103.602	157.628	127.597	135.193	128.508	179.953	185.657	169.283	206.638	231.716	285.918	304.037	266.19	289.302	370.485	395.307	339.859	225.114	275.522	262.203	194.963	138.177	125.519	131.241	159.489	207.34	201.202	211.524	162.573	230.652	233.263
	spine 17	-8.60111	-7.79678	-6.08216	-7.77679	30.2568	53.8774	31.0052	142.169	160.734	172.399	121.389	234.023	221.234	238.068	149.97	199.826	144.35	191.449	232.478	225.858	348.382	234.679	452.051	496.473	503.476	509.915	476.714	472.811	420.332	443.414	369.559	528.334	565.095	489.158	455.182	384.367	349.102
	spine 18	-10.5897	-3.31772	24.5504	-1.35445	-9.28846	-13.0035	87.2786	198.31	333.522	413.404	333.092	434.329	373.673	432.47	311.552	331.953	517.591	503.061	591.696	451.521	600.525	587.213	508.594	708.665	727.316	536.842	691.871	539.529	541.462	419.811	718.453	567.424	593.838	547.52	426.133	569.485	447.374
	spine 19	1.10954	-7.10689	1.5418	9.66296	-5.20741	-12.843	30.9719	109.007	153.822	210.809	211.938	209.078	180.072	162.022	143.303	134.615	111.663	63.8134	27.4081	40.4361	28.4474	24.4097	32.4016	40.0484	81.3446	45.0701	62.7724	36.9595	16.5183	22.9494	45.8317	1.97487	10.2518	53.03	32.3832	9.40995	9.78574
	spine 20	0.795083	-10.2264	-1.8862	1.15615	10.1614	29.5174	87.0175	188.23	225.975	291.347	345.501	376.173	436.18	385.219	286.669	306.242	321.359	280.549	351.454	272.001	260.509	278.177	189.32	129.11	154.695	145.074	169.471	158.598	148.559	156.082	139.316	93.4241	103.676	95.7262	106.446	111.7	81.6498
	spine 21	5.39699	2.3022	0.773185	2.34845	-10.8208	11.948	104.452	199.177	165.832	165.652	163.677	245.277	300.415	307.778	215.736	211.454	191.254	166.527	116.701	167.565	129.401	152.072	161.219	110.326	84.2176	115.253	65.8835	70.7266	102.955	65.2256	54.081	83.3105	41.2943	54.884	40.9919	58.5098	41.3078
	spine 22	-18.6366	-27.515	-10.1163	14.2896	41.9782	58.7605	203.066	376.048	488.122	618.886	731.397	845.443	779.815	754.701	638.13	595.953	718.902	649.821	609.976	495.788	514.578	494.129	416.018	369.785	212.209	267.129	273.246	211.901	194.184	227.506	270.729	235.576	229.396	207.797	145.068	187.394	226.028
	spine 23	-1.29723	-4.70919	11.5392	2.34826	-7.88104	-2.66706	62.519	152.069	208.206	215.163	199.69	297.124	344.008	457.53	397.546	402.818	337.076	386.526	398.317	390.039	363.878	333.13	320.505	387.863	415.196	447.662	460.95	446.162	466.348	426.127	424.701	323.269	371.541	383.854	350.335	273.719	262.677
	Adj
	Time(min)	-4.01087	-3.00725	-2.00362	-1	0	1.02899	2.00942	3.01304	4.0087	5.01667	6.02174	7.02174	8.02319	9.02029	10.0188	11.0043	12.0094	13.0138	14.0159	15.0188	16.0355	17.0464	18.0326	19.0297	20.0297	21.0188	22.0319	23.0145	24.0297	25.0246	26.0022	27.0145	28.0094	29.0094	30.0072	31.0217	32.021
	spine 1	12.4203	8.35684	12.7353	-22.4526	-11.0599	-83.0025	-32.6261	-40.6673	-39.9449	-40.3489	-31.0887	-32.3073	-38.8665	-35.477	-24.1322	13.4667	-3.89586	15.7234	10.7717	-8.09575	-54.0318	-34.028	36.1064	29.2274	-16.9651	68.2053	40.9741	24.3687	-4.65579	23.3135	-15.0608	8.93165	-0.936895	16.3071	-12.1198	-32.7597	5.47382
	spine 2	-3.52186	5.08473	-2.83135	-4.60456	5.87305	-77.5894	-20.4017	-11.1788	-13.4728	-21.1526	-10.8836	-5.64226	-0.070603	-3.44269	-15.4114	2.23777	-5.21931	-5.06392	2.47036	2.83025	1.79561	2.44674	5.55521	5.69825	5.62535	4.41931	8.00063	6.72322	16.6843	3.55356	0.0431145	6.01909	5.58778	11.2113	-3.21573	-3.18595	-5.8117
	spine 3	2.60232	4.45185	9.41457	0.926025	-17.3948	-36.916	-41.8983	-37.8595	-13.0816	-47.4458	-32.7712	-30.7505	-16.1322	-13.3233	-12.7294	-38.8938	-45.7103	-33.5808	-21.6755	-28.0288	-52.7177	-37.0853	-41.366	-35.6989	-40.1136	-25.3812	-53.2695	-49.9206	-25.3359	-66.2389	-64.5728	-61.8607	-59.314	-42.6692	-56.2595	-44.2586	-36.8227
	spine 4	-0.971521	-16.2089	-10.5068	15.8434	11.8439	-12.1491	-5.94301	-15.7509	-7.53357	-13.4694	-69.7497	-48.4659	-8.01789	-10.7415	-33.1078	-39.5381	-34.9382	-40.9701	-14.8566	26.8134	-18.5869	-4.39272	-12.2421	-11.0384	-18.8301	-13.7871	-14.504	-7.93209	-14.3358	-7.03266	-7.06552	-5.45312	-3.21166	-8.44973	90.3719	69.848	31.7509
	spine 5	-3.27125	-16.6695	-9.53492	-17.0568	46.5325	-30.2415	15.9433	-3.20669	4.28796	-14.2608	-0.529531	25.4594	47.7838	29.5652	-4.90126	29.7524	-4.07957	14.5105	18.7993	28.1637	18.3217	-14.3872	4.04874	86.3437	35.7564	25.8692	31.8885	14.2406	4.07361	44.0782	20.0312	-24.8048	-29.5749	86.0467	39.381	126.054	8.49439
	spine 6	-4.77744	3.35393	-2.32708	5.59961	-1.84903	-32.513	-21.28	-11.2041	-34.196	-46.9601	-47.401	-39.4184	-53.1008	-55.3745	-35.9123	-39.6545	-43.3712	-50.9134	-42.7092	-48.4103	-63.7466	-35.3413	-36.7021	-36.7631	-48.9857	-30.9493	-44.0037	-35.266	-66.2339	-60.8756	-72.6659	-59.5043	-27.449	-39.809	-54.4387	-60.1197	-54.3021
	spine 7	5.86179	-4.92503	0.355662	-2.40011	1.10768	-26.7916	-16.7125	-28.6711	-33.4341	-30.1259	-34.7877	-14.1155	-4.46729	-9.34112	-0.444672	1.44619	10.2293	18.3172	-7.12854	-20.1289	-30.7356	-4.06451	-9.64354	-24.2774	-10.1126	-33.7203	-32.3804	-17.9117	5.21054	-20.3506	27.6953	-24.1884	-5.7933	8.88971	-11.836	-0.87585	-5.29855
	spine 8	-7.51257	46.1821	-17.127	-20.7654	-0.777145	0.186276	26.451	9.9385	54.3945	-16.4534	-7.73081	-1.84777	72.108	20.8704	-24.7583	-6.86166	-24.4105	0.788661	7.56659	-6.39066	-26.983	3.44865	4.92089	-11.3203	-25.1928	-8.4122	9.62429	-25.8138	29.1184	-0.955012	-2.34531	-33.6311	-38.5296	-46.7611	-56.0461	-13.3248	-56.4564
	spine 9	11.9122	-18.058	-1.62332	-3.02371	10.7929	28.655	35.029	12.3095	-11.645	-4.41608	-16.8791	-32.216	20.6646	17.6554	30.674	-18.5337	-4.51242	4.85175	-35.434	6.79715	-20.3466	-3.52403	-31.8692	-14.6266	-23.8189	-22.1488	-46.1374	-29.2499	-30.7679	-19.018	6.35041	-7.47874	1.53773	8.04673	-28.3845	-11.0653	11.7361
	spine 10	23.1253	1.60893	2.13521	-16.4316	-10.4379	-11.6627	-2.95391	-17.5618	-11.2428	-2.28016	-3.43937	-0.204963	-11.2872	10.2523	32.2009	12.0255	10.0637	-20.8967	40.6931	30.8133	26.9714	43.8038	19.4041	51.424	55.5545	52.2819	8.47529	44.1256	49.6465	5.09497	24.9361	4.51777	26.2814	48.6146	88.6671	114.698	63.7938
	spine 11	-5.30968	4.41767	-8.76168	-1.13421	10.7879	1.2164	-29.7815	-0.869677	-28.9668	-38.617	-46.5615	-21.0738	-4.24354	-20.6475	-10.6479	-13.9253	-26.5395	-7.51319	-28.4225	-31.1922	-12.8993	-1.78074	-51.6301	-0.668501	-28.1895	-29.9266	-8.54993	-45.3691	-31.8311	24.2527	-6.00241	-40.4228	-34.2504	-45.0023	-9.66935	-20.7866	-22.0478
	spine 12	-11.878	8.47753	-9.9348	-16.242	29.5772	13.4694	22.8348	14.3719	-4.12876	8.70041	2.65074	-14.3624	17.4073	-6.03847	-10.4252	-38.6313	-19.8795	-0.516615	0.0274006	-37.4039	12.4939	-17.1276	-32.8805	-26.2434	-28.1501	-22.8758	-35.27	-58.7413	-44.7301	-61.5216	-55.7844	-52.9326	-27.8195	-19.5425	-2.15097	-31.5486	-22.2768
	spine 13	13.3207	9.11906	-16.6514	-22.0519	16.2635	36.1632	153.487	110.854	145.072	63.8266	84.5454	159.838	128.113	184.655	76.6545	64.6439	156.261	279.338	311.157	259.654	286.775	190.238	174.97	110.874	77.4458	127.624	153.827	167.236	122.659	143.914	101.885	116.274	102.066	114.633	179.371	141.699	102.454
	spine 14	-18.0273	3.98254	23.4162	39.3082	-48.6796	-32.4557	-27.2945	-25.2967	23.9721	-11.872	-8.25274	-8.24885	52.6678	21.9127	38.3616	27.4791	0.958302	-22.7841	13.9463	24.2689	37.1996	70.3189	12.7766	67.3303	59.7521	75.0564	5.82321	3.13186	2.59441	-6.36099	-1.48884	-22.375	-27.831	7.52762	7.35976	-39.956	-39.4866
	spine 15	2.82736	3.30164	16.6894	8.9375	-31.7559	-29.9981	-21.2896	-14.5212	-15.5092	7.53113	21.5083	10.1896	27.1551	21.59	27.2669	23.7186	5.9183	5.14691	-5.24804	2.32653	17.4765	59.2135	85.9848	71.4658	51.6163	33.7141	16.103	23.2448	48.0638	54.4955	40.1547	25.546	23.5614	29.4235	30.4759	-15.6062	-22.7055
	spine 16	5.18663	-11.6314	48.7519	-2.63755	-39.6696	-61.6041	-64.9541	-57.777	-52.2221	-30.5919	-47.1359	-51.7963	-64.5367	-37.1884	-19.4297	-25.9251	-31.6883	-28.6186	-5.26012	-22.5677	-28.8621	-2.39664	-22.7981	-42.9179	-21.4858	-25.1279	-33.9222	-29.7022	54.0922	59.8661	-0.308502	10.6254	-37.5547	-38.3961	5.86033	-18.4026	-19.0967
	spine 17	29.4209	17.6777	-9.06113	-22.309	-15.7285	7.63884	5.9417	-12.9096	-7.63239	-0.480063	-22.5965	-22.4023	-11.1676	-16.9541	-1.05819	-24.3682	-12.2082	-18.7205	-3.58373	-12.4322	-23.6137	-29.1933	-43.8215	-14.7148	-26.9758	-6.77858	-21.6815	-13.8764	-3.63802	-24.1171	-3.46592	-19.7466	28.203	3.54828	14.8799	4.14094	15.2312
	spine 18	-12.7106	7.93725	8.0878	-21.5935	18.2791	14.1539	17.7932	19.9408	33.5973	16.8693	42.2463	79.9549	49.7509	28.4293	91.2645	81.3947	80.0706	65.6494	70.2994	53.7978	34.3279	49.5383	34.747	36.771	39.9779	17.8412	30.1369	25.0363	10.8044	5.51133	19.5009	29.8442	26.4255	28.201	68.0449	29.7641	55.7562
	spine 19	-15.1166	24.1949	7.78284	9.75678	-26.6179	-28.7624	-5.56236	-27.2852	-17.2055	-37.9632	-42.1541	-52.9609	-47.7258	-55.5932	-53.4496	-60.7954	-53.5093	-41.6176	-60.3736	-48.982	-50.5782	-50.3793	-61.4156	-50.4926	-58.0172	-53.8819	-59.1109	-51.5321	-53.4909	-52.6494	-54.9265	-44.051	-43.4994	-45.0391	-44.2359	-41.0283	-43.4369
	spine 20	26.3924	9.17416	-11.5129	-10.4522	-13.6015	-35.0511	-39.0001	-23.6838	-38.3326	-34.0899	-38.3826	-65.6163	-55.8326	-65.5985	-65.8904	-58.994	-71.2405	-67.5188	-69.3346	-62.648	-55.0462	-56.8076	-49.2558	-53.0766	-65.0586	-64.4932	-55.4056	-54.8772	-49.5156	-55.6234	-61.1391	-66.336	-37.8395	-38.8941	-31.5496	-44.6371	-20.6863
	spine 21	17.4714	-0.763171	-3.73973	8.14909	-21.1176	-52.7893	-0.535636	-11.0947	-13.7482	-25.4912	-23.0675	59.4524	-28.212	2.7423	-32.3941	-19.2637	-64.537	-55.3612	-33.3924	-54.6462	-49.8362	-52.2442	-63.4228	-68.4934	-38.4246	-39.9087	-34.8099	-30.7305	-14.9453	-8.40268	10.7648	5.13171	31.5869	26.0955	33.8221	-13.4667	-27.1271
	spine 22	0.525695	-3.93108	5.85502	-8.41389	5.96426	-19.097	-16.1625	-15.1358	-10.1352	1.56419	2.2014	-2.581	8.6098	-9.10707	-10.4086	-4.86987	-29.6274	-13.7724	2.1124	0.92927	-7.84459	10.7751	16.5321	30.8664	53.2034	32.4589	23.9567	21.2735	19.6226	19.7774	1.21594	-2.99286	10.3404	23.1266	13.7021	14.6159	-1.77303
	spine 23	17.4714	-0.763171	-3.73973	8.14909	-21.1176	-52.7893	-0.535636	-11.0947	-13.7482	-25.4912	-23.0675	59.4524	-28.212	2.7423	-32.3941	-19.2637	-64.537	-55.3612	-33.3924	-54.6462	-49.8362	-52.2442	-63.4228	-68.4934	-38.4246	-39.9087	-34.8099	-30.7305	-14.9453	-8.40268	10.7648	5.13171	31.5869	26.0955	33.8221	-13.4667	-27.1271
	spine 24	0.525695	-3.93108	5.85502	-8.41389	5.96426	-19.097	-16.1625	-15.1358	-10.1352	1.56419	2.2014	-2.581	8.6098	-9.10707	-10.4086	-4.86987	-29.6274	-13.7724	2.1124	0.92927	-7.84459	10.7751	16.5321	30.8664	53.2034	32.4589	23.9567	21.2735	19.6226	19.7774	1.21594	-2.99286	10.3404	23.1266	13.7021	14.6159	-1.77303
	spine 25	-12.6644	32.0444	-1.46965	7.64174	-25.5521	-42.2657	-39.0492	-19.0229	-18.418	-21.8278	-29.7045	-0.642384	10.7182	5.92128	-9.56414	-13.1015	-28.6748	8.08407	-5.92303	0.5342	-6.20733	-11.5283	-13.0542	-10.2245	-9.2577	-9.0771	-11.687	-9.26841	-2.30631	-14.7658	-7.0924	-24.6558	-26.4004	-22.0148	-15.644	-8.15521	-25.5515
	spine 26	6.90831	18.7149	-8.83414	-0.90389	-15.8852	8.28888	3.6495	4.19488	13.7935	43.6634	73.8641	25.9891	66.1105	97.6652	32.095	3.40066	39.3601	50.2468	41.6924	27.408	49.033	48.1955	31.4173	62.1382	39.5562	58.584	32.2527	-9.535	58.2263	44.0634	53.518	62.8682	67.8339	88.8456	50.7087	77.3238	102.778
	spine 27	-3.77512	-6.97186	11.4387	1.69693	-2.3886	-28.2695	-20.3058	-27.0177	-16.8819	-10.9258	-15.9023	-18.6481	-18.3979	-10.6601	-20.7895	-20.8016	16.8788	9.18561	15.1142	-3.21541	-23.1346	15.0322	-23.2789	-22.8216	-34.617	-38.0312	-29.1767	-25.7955	-16.3331	14.8315	-30.0221	-25.2409	-20.8814	-8.49118	-12.9326	4.34885	-8.423
	spine 28	14.8233	-8.99095	-3.40017	20.0087	-22.4409	-27.3178	-19.0999	-36.0537	-52.5694	-18.071	12.2984	-1.83284	-24.4756	0.434764	31.4335	-5.12663	18.6085	-9.35693	-27.8213	-1.3646	-3.92518	42.9062	62.8354	48.9446	55.3348	-15.4389	1.15805	59.7592	19.6747	74.6275	-2.89784	0.154791	18.5339	21.8818	-15.5629	-3.2066	-32.5479
	spine 29	32.8476	-4.81407	0.858612	-2.14669	-26.7455	16.9077	-33.603	-32.6715	-19.1423	-32.9015	-0.299329	-24.8794	8.54158	-23.629	-16.808	-27.3925	0.852735	7.36307	-11.4188	-7.11372	24.8784	16.8521	-7.08799	-17.0817	-8.21167	13.9584	26.537	-11.8778	33.6199	-37.0825	23.0396	-37.7925	-42.7698	-66.1563	-50.2049	-62.4749	-53.9034
	spine 30	30.4165	-23.3388	-9.50545	37.4703	-35.0425	-9.52551	-15.5635	46.3936	1.43215	21.7552	24.8163	68.841	22.2462	59.7207	231.97	190.364	92.0706	79.177	47.6268	-4.88046	68.0265	200.134	64.7741	145.563	78.7803	106.731	36.8925	41.1495	107.771	157.285	87.58	94.6426	69.6945	59.719	1.30738	-1.91557	-84.1595
	spine 31	12.9641	-16.8071	-12.3775	18.6642	-2.4437	-36.9719	-12.129	22.5736	4.21526	-40.1006	-55.978	-25.9697	-18.6682	-35.0007	-33.3427	-45.2574	25.0419	2.00673	-26.6746	-11.7043	26.3975	-30.2405	-36.145	-35.5949	2.63624	-32.7247	-11.8457	-21.6012	-22.8754	-9.50692	-22.0443	-9.64843	-15.5942	-37.2422	35.5396	113.625	-26.8853
	spine 32	-11.0681	-13.7275	-5.26992	-11.4118	41.4774	-22.9834	-1.1639	26.6414	30.6253	30.5046	15.416	20.6628	-1.76319	0.848514	22.6155	12.9312	2.49447	35.2629	-14.4001	-2.65329	30.3359	53.5268	44.089	55.8797	74.8649	39.1667	40.9241	53.2773	121.625	105.106	72.5084	-7.35224	48.449	28.9074	8.76293	-18.8979	-33.8093
	spine 33	34.7851	-2.29248	-4.29811	-16.5128	-11.6817	-30.1351	-40.5528	-15.5638	-7.42755	-18.8689	-15.6736	-8.71132	-4.93483	17.9428	-1.84535	-33.9717	-33.3406	-15.4364	-26.2829	-21.9306	-16.5674	-26.2556	6.11629	-8.91276	-54.0203	-9.14333	-42.213	-46.2028	-49.4596	-16.7999	-15.9055	-41.3238	-46.1103	-22.9472	24.7526	2.15697	-18.7872
	spine 34	6.33096	-1.14352	-10.2146	12.3705	-7.34343	8.88871	35.5185	11.5729	122.284	160.1	91.4121	77.3797	106.379	93.6317	109.486	62.2481	144.208	45.744	-19.2823	59.4159	33.1362	-39.5461	13.2318	103.33	75.8126	127.586	49.6253	47.8379	82.7903	32.1643	10.5428	28.5513	39.6632	96.6529	115.944	93.2076	121.1
	spine 35	-30.5947	-7.43021	-32.6568	5.45747	65.2243	-20.0053	22.2201	-15.252	56.8065	218.999	389.384	258.518	269.353	243.596	157.851	162.138	235.006	124.386	142.836	119.933	183.82	185.207	89.1564	274.925	171.641	93.707	139.721	36.7229	106.496	90.9089	32.5131	39.6606	25.7053	30.6635	21.5725	116.316	55.0831
	spine 36	36.243	13.5903	8.85082	-19.0937	-39.5904	-52.7278	-58.0961	-42.6729	-43.5289	-44.907	-24.5382	2.27219	-1.20845	-24.5919	-12.6147	-37.2725	-27.7749	-3.60566	-29.7902	-15.066	-43.2909	-25.3883	-15.9579	-28.1113	-17.6204	-39.543	-17.0111	-8.79724	-9.14201	-28.8092	-27.625	4.39201	0.85894	-33.1718	-30.3069	-34.351	-20.2646
	spine 37	18.9072	-3.16706	-5.97453	6.97069	-16.7363	-9.16535	8.93495	6.04496	-24.912	9.61804	-15.2791	3.82401	27.8706	21.9504	9.47038	7.37204	2.12484	1.16686	-6.82404	-8.60912	-5.46333	-19.3619	1.2022	3.01968	10.5704	20.9604	34.3233	58.4477	58.5591	49.1622	-2.94471	9.40848	20.0445	-6.79029	28.5956	43.4071	13.4578
	spine 38	-13.0493	41.6332	-21.2512	-3.9473	-3.38541	-21.5087	-31.5373	-9.61792	-20.4652	-24.4066	2.71063	-2.56827	32.8426	24.6081	-29.7326	-5.87199	-23.5262	-7.48593	-35.7047	-1.54423	-2.68821	-9.41741	14.1467	17.775	-2.31019	-5.97007	-11.6379	-32.9522	-5.35481	-22.3094	-17.8733	40.2505	46.3399	3.57049	61.8636	128.421	86.7042
	spine 39	-5.7131	9.52384	-6.3102	14.7585	-12.2591	-16.983	-17.0658	16.7904	22.7492	-30.8861	5.32646	5.835	3.18196	1.71088	1.71163	5.1471	18.5098	48.5049	12.9319	8.34194	25.8658	-3.88367	21.4067	-14.8928	1.39207	16.5349	19.9303	18.9195	16.8152	9.4111	-10.9623	15.4826	16.1208	-26.8513	64.8316	45.1745	32.2443
	spine 40	2.16384	2.08224	-32.3523	-3.25603	31.3622	5.11697	33.514	28.7163	55.0892	-5.7111	60.3942	69.0422	25.2946	70.2467	56.5704	66.5963	61.5594	22.3707	-17.809	34.6557	22.336	52.3041	-14.7922	39.0744	21.9534	12.2146	66.0865	40.3005	32.9829	20.3405	21.2754	28.4952	50.8656	6.69179	14.7871	18.3539	-7.42789
	spine 41	-2.96183	-11.0088	-12.2474	10.214	16.0041	6.92666	15.2268	-2.83081	54.0174	33.6748	47.5706	40.2711	13.6036	20.4544	39.2682	8.67533	31.9501	29.9873	30.3767	77.8868	70.9942	26.1331	8.32265	34.0523	58.5765	-16.4175	1.2609	-25.736	-32.1103	-13.4008	-29.3558	-37.0081	-31.9356	15.3811	1.56885	11.0845	14.0771
	spine 42	-12.8666	9.77581	-18.2466	-15.1237	36.4611	19.5753	40.6659	-22.73	81.593	58.9216	127.294	117.449	135.852	145.634	120.224	109.906	106.542	69.3359	39.8822	40.2593	31.7149	52.4147	61.9526	34.7114	27.7224	14.9727	23.6926	13.4299	12.4559	57.6816	49.6707	22.0244	15.0644	28.0671	18.1114	9.85443	29.3766
	spine 43	14.38	8.51955	-35.9484	12.2442	0.804624	-25.5984	-39.3753	-18.0308	-56.8527	-38.1634	-18.3136	-30.5995	-23.0131	24.2653	-3.37461	34.4252	74.6541	39.0962	17.5625	33.6054	4.86344	-14.0468	-18.2796	38.7297	58.4832	-10.3522	15.9839	76.1803	58.3208	51.5876	52.9849	61.6638	18.2117	70.0496	45.5039	45.9232	6.12627
	spine 44	-6.97075	-18.8986	-11.7197	14.1023	23.4867	-22.4491	-18.4423	4.99142	8.78575	14.9835	35.6562	52.068	26.6152	32.6937	38.9914	65.2478	43.939	35.1327	11.4332	21.9454	31.6495	39.7115	28.8603	16.2923	25.7435	49.1049	48.4942	53.5728	28.9688	17.2414	6.95887	3.41487	-14.4919	10.9579	-9.50739	13.9108	13.822
	spine 45	-15.0997	-4.87385	5.78248	34.761	-20.5699	-29.6357	1.56457	-12.2761	0.508305	-6.82357	-23.062	23.9485	52.5169	29.8869	47.8275	-7.58748	25.9166	39.1922	-9.96122	-5.84976	5.05195	27.7152	68.7251	22.0752	22.5345	40.3129	18.7706	112.043	-3.07895	-25.8049	-28.5292	12.8795	-25.4992	40.9131	68.904	89.1096	128.287
	spine 46	-5.31688	-11.1233	0.0370156	-13.6775	30.0807	-34.5729	-42.8129	-42.8207	-43.8684	35.5364	8.11957	-27.5227	-30.234	-36.1248	-4.28518	-11.976	-12.4055	-32.9792	8.67828	-3.6614	14.308	-15.9716	-31.6594	-32.4681	-63.3905	-9.88471	-27.4193	-11.3962	-14.7935	-4.43165	43.7549	57.0568	43.2188	29.6584	-15.6854	-42.1144	-36.256
	spine 47	32.2615	7.64145	-21.3679	-21.2979	2.76278	-40.0128	-18.4672	-49.3794	-41.2837	-43.1031	-22.0715	-22.7153	-24.4085	-46.3695	-18.4209	5.36156	25.7277	-47.6379	-19.9189	-20.1744	-7.07208	-33.7121	-32.43	-12.7463	-8.94372	14.425	10.9238	8.23747	-2.15811	-13.8733	-36.0589	-41.9496	-33.3441	-10.9214	-10.6115	-14.3849	-14.9477
	spine 48	-11.3661	-5.34401	20.3025	1.20973	-4.80214	-35.1415	-21.9085	-24.1096	-23.46	-31.9621	7.00772	-4.31886	15.6568	-18.3857	40.7591	5.16998	61.9957	18.7516	-14.3172	44.9336	8.00758	16.1721	-20.769	25.0666	7.58678	1.68531	21.0906	36.0121	18.3538	-6.65985	-1.53975	-5.33307	47.2044	16.8796	-5.34304	-15.9175	27.5717
	spine 49	25.4724	-27.9987	-1.88525	-12.9129	17.3244	-35.3738	-20.2509	3.12825	-8.55879	-8.5967	6.44988	-1.49583	-0.920925	-2.27915	-14.4836	-24.8716	-30.2212	-6.1303	-5.95993	-2.10324	10.6718	-26.1476	-19.4981	-19.3718	-45.5461	-10.9316	-19.3084	-38.954	38.476	-22.7091	15.2969	-14.2358	11.0902	-24.0985	1.66474	7.38236	-13.2828
	spine 50	6.92781	16.2339	7.98911	-23.42	-7.73081	-43.3489	-10.4762	12.3453	-19.2111	25.7603	4.57737	56.3979	58.1016	35.7128	80.7641	76.4013	139.018	129.526	23.4561	-1.79254	22.5038	34.8264	43.4587	107.511	55.0405	94.29	96.9917	60.0001	66.943	40.3167	19.9851	5.03883	42.4302	48.4241	54.7369	80.4885	40.1742
	spine 51	-23.2114	-13.0058	9.94951	3.74702	22.5207	-44.5121	-48.2889	-56.1121	-15.5085	27.6115	17.7809	11.1065	-1.32586	-19.394	27.2431	24.3785	-15.1015	-21.5938	-36.9644	-17.3173	-38.7675	-10.2727	7.81604	-6.15107	-10.2654	15.7986	2.19287	-14.4108	-16.1262	5.64344	-44.4457	-42.7029	-36.2717	-36.7669	6.39083	-24.2558	-10.1719
	spine 52	12.7072	15.1826	-0.591637	-7.98537	-19.3128	-43.0965	-41.9101	-31.7233	-25.9774	-29.069	-30.7775	-20.0348	-2.88172	-3.07495	-31.4148	-32.005	-36.422	-36.5133	-27.8893	-50.8692	-27.7775	-37.9803	-54.5061	-58.5725	-34.6327	-44.5761	-29.9951	-25.9452	-49.6883	-52.6682	-24.8853	-37.4214	-36.0073	-39.087	-38.4647	-26.6805	-37.1867
	spine 53	1.10509	2.51035	-2.22436	6.97772	-8.3688	-17.8442	-21.8574	-29.0244	-11.1234	-28.3246	-26.5822	-26.2321	-35.6036	-18.6079	-18.5693	-23.4398	-6.86338	-16.8668	14.3528	13.058	29.0194	-14.5194	-12.5255	-14.5178	-5.93841	3.81781	-1.05072	-50.6617	-2.99133	-16.7332	-1.22339	32.5734	2.88728	-19.2735	14.1595	-2.90998	-6.38575
	spine 54	37.3722	-6.99225	-31.894	11.6223	-10.1082	30.8974	21.6623	28.8323	64.8873	74.5353	70.4641	31.1706	3.18751	38.2981	13.1935	25.3776	74.4491	25.6393	28.7343	-4.53417	58.214	-3.65624	36.9436	9.83046	31.8297	6.01199	19.7818	64.8729	-0.699379	8.73091	-15.9826	-19.6539	7.2556	-11.1837	22.1541	-33.3674	-20.0393
	spine 55	9.76828	-13.7118	20.3422	8.80739	-25.2061	-41.2208	33.6181	3.41819	-23.6029	-11.6668	-49.1739	-14.7084	-5.8508	6.70273	46.3289	-11.5357	29.4654	-3.97575	32.8176	-13.3399	79.2114	24.453	3.09002	27.1932	34.9656	15.3178	60.7996	37.4758	6.05777	8.71765	16.2529	33.3527	-7.54327	-10.5238	17.6193	14.0644	7.72418
	spine 56	-2.70253	-6.52592	6.45425	22.6126	-19.8384	-42.7232	-16.7898	0.354494	-11.7685	35.3454	0.244293	26.4738	-13.8572	22.695	6.13458	-28.5459	42.9626	-27.684	0.10415	-23.8599	3.57061	9.08641	-25.1382	32.4193	7.23526	-8.94418	58.6956	55.5945	7.78486	-11.581	-7.8912	25.0433	-20.4143	-28.1709	-0.102014	-16.9387	22.1764
	spine 57	15.936	-9.65659	-23.2947	8.76675	8.24853	-10.3922	-3.03619	-7.90183	-12.1232	16.5052	-22.2053	10.3866	47.7529	36.6831	33.7633	23.3246	32.1734	33.0016	73.7507	9.30796	0.974772	-3.68751	-24.7088	-10.6614	0.0991962	7.13855	-14.9993	-18.9818	-21.7065	-16.6912	-21.6143	-2.99353	-31.2872	-36.6008	-16.2763	-30.5906	-39.2893
	spine 58	26.6788	-2.22585	-25.1348	-4.34205	5.0239	-39.1255	-24.6666	0.120135	89.2601	115.173	34.5355	17.3584	-10.2916	11.2115	83.0013	39.4674	54.2582	51.8409	53.7041	11.3491	34.2087	68.5789	66.5106	43.9971	54.9401	11.0551	29.229	90.8529	93.9211	62.8157	78.9851	119.417	70.6033	43.7995	82.664	32.5144	11.8815
	spine 59	19.5814	1.90666	-12.3088	-16.1892	7.00996	-27.1192	30.3388	-8.6948	-32.9639	-4.57315	-2.19684	5.16035	-11.3447	-2.85046	22.2344	-25.3121	-10.3086	21.4462	-4.49111	-9.36312	-14.9075	1.15121	-5.42865	48.9905	54.8398	40.043	46.3789	-24.4582	1.8423	-1.73159	33.0535	52.5591	39.5425	10.5334	-1.4115	16.9843	-13.1753
	spine 60	22.1413	-9.28326	1.09367	-17.9632	4.01156	-10.0424	22.2948	16.6386	-19.4268	-13.5819	30.774	18.266	-23.1691	43.7093	27.883	-3.72476	-21.0296	18.2218	34.2836	19.5455	42.7803	57.4708	54.4463	47.5427	39.6438	32.6813	-15.1863	9.64231	-25.3287	-33.9962	41.8663	27.6664	-16.7463	62.4936	44.7478	0.671967	-8.16819
	spine 61	1.89258	8.1849	-18.4833	5.82245	2.58333	-3.39164	-12.2451	-6.98156	22.3533	-5.01243	2.22353	-14.846	12.4246	6.94929	-20.4331	-16.9579	-15.3859	-4.60017	0.287176	-25.2573	-13.0226	-0.836154	-9.28392	-26.7288	-19.9549	-2.04401	-27.6853	-28.8658	-25.2713	1.66779	19.3875	-0.744666	8.28483	-8.89434	-27.7757	-40.2033	-22.9465
	spine 62	12.37	-9.74238	-17.2028	0.0432276	14.532	-15.0449	5.72698	15.88	41.3311	25.6621	54.7389	15.9783	39.0381	12.8477	12.0121	12.3496	30.2209	11.1012	38.3935	12.3623	6.64754	-1.24822	12.3203	-16.8622	-7.2162	-1.40942	-19.4519	-12.0407	10.5609	-1.46078	-7.14427	-24.0867	15.5047	5.25572	-2.52512	-30.9949	-31.2885
	spine 63	0.0265049	-23.0031	14.2786	7.68729	1.01069	-32.628	-23.4898	-37.5605	-35.568	-25.2963	0.168773	-24.1124	-7.80418	-7.30457	18.3821	-16.9405	-13.3068	-17.8858	-14.3415	-16.8885	-6.38458	-21.7695	-23.1312	0.431043	-28.2215	-14.3833	-32.6784	-23.3611	-30.1122	-33.2293	-42.7044	-49.0479	-51.4638	-48.0716	-44.9344	-38.7837	-32.4543
	spine 64	-4.19782	14.3384	17.0776	-16.9325	-10.2857	-37.0485	-29.3632	-44.0222	-24.8645	-29.5718	-27.2698	-22.7235	-6.32466	-12.8177	38.015	1.8777	-16.9036	12.1791	-19.3936	45.5121	7.77921	5.64757	22.2543	41.9104	55.6765	49.0446	23.9155	22.8667	12.6034	34.9571	56.9652	45.3251	-4.47211	36.095	46.3056	34.1906	39.6697
	spine 65	19.4186	16.6032	-20.3251	-5.15366	-10.5431	-20.8729	-5.42517	-4.34914	-11.5961	-6.31761	-17.8954	-3.21539	6.70314	7.24065	19.7161	60.368	41.9118	24.3996	14.0428	64.4062	28.02	19.1962	37.2258	2.6795	93.3755	32.844	68.4742	66.1885	42.5274	33.9241	43.0631	32.0523	28.3157	62.7319	56.2775	69.3025	54.9167
	spine 66	7.45795	25.2943	-13.8284	-12.8469	-6.07697	9.48578	-22.5065	-39.6456	-27.5821	-30.3513	-8.36675	21.5205	64.5085	23.2059	109.207	98.101	94.258	81.5123	50.8595	181.876	180.279	88.3353	77.4497	170.198	147.436	78.7222	41.801	56.6003	78.6158	63.0046	86.4335	68.7636	115.416	94.6253	43.281	92.7361	104.095
	spine 67	-7.90958	-8.99415	-15.2347	10.6638	21.4746	0.165739	20.8353	22.7413	25.9033	30.5055	29.7606	-16.7395	-9.43397	-27.0516	0.183246	-8.55073	-10.1522	-4.97934	21.2505	-23.8344	-9.66454	-18.4598	-19.8567	-50.4244	-52.051	-44.6857	-35.71	-37.5575	-19.6698	11.3755	-12.1638	13.2746	5.35085	9.28022	0.200216	-22.3984	-14.9469
	T286A
	Time(min)	-4.02564	-3.02436	-2.01795	-1.01282	0	1.02821	1.99487	2.99487	3.98974	4.98974	5.98846	6.99359	7.98974	8.98974	9.99231	10.9936	11.9974	12.9936	13.9949	15.0385	15.9885	16.9949	17.9949	18.9936	19.9949	20.9962	22.0013	23.0026	24.0013	25.0218	25.9923	26.9923	27.9949	29.0192	29.991	31.0077	32.0231	32.9936
	spine 1	3.04925	-7.16133	1.58568	4.92195	-2.39555	-2.86689	41.9416	15.6804	61.3274	92.2957	79.0093	78.1996	64.8291	43.2834	48.9692	44.1419	6.94248	37.1564	50.8669	44.1427	47.828	37.2866	15.5502	-0.864164	32.5157	47.6372	24.8793	70.2159	62.5239	47.2604	40.8133	14.3051	36.8704	39.3646	64.7031	59.8151	17.8893	28.2122
	spine 2	-5.26275	-10.198	-4.92504	13.237	7.14877	32.7376	126.275	184.011	155.465	73.0872	23.4771	8.97328	32.1097	30.0834	33.3429	34.7582	15.9162	3.84901	-6.62405	-12.5603	-10.2389	-0.865059	24.8935	-2.89124	6.11238	4.45735	-1.25949	34.0726	20.1528	-1.7387	3.26503	1.66091	11.5299	-6.35267	-5.64579	-7.1986	-8.40294	-3.07317
	spine 3	8.18526	9.17055	-15.1704	-7.85416	5.6688	37.4888	112.504	61.0893	89.8009	87.0108	82.7508	70.8504	85.1671	31.5257	9.30809	27.5663	-6.74238	-34.0538	5.80974	6.28096	-18.9076	21.322	53.8294	53.789	3.20976	-2.0315	4.36923	-1.61762	-40.1746	-26.8009	7.63861	-10.6591	-11.7128	-5.24918	-27.9008	13.1744	-8.73871	-15.023
	spine 4	-2.93123	-5.98344	-15.8271	2.28217	22.4596	3.12882	33.1245	26.1417	16.2557	13.3099	46.1104	76.5854	53.2967	46.2294	33.5086	36.0632	22.3685	8.67492	12.757	35.2549	72.8388	13.8218	84.7882	21.8242	9.586	8.75277	8.57023	-1.15064	1.76532	-2.6464	25.4197	33.9111	49.5297	-12.3341	-7.3551	-7.36498	4.26066	-0.836069
	spine 5	13.3829	-3.30182	-5.77973	-6.14788	1.84657	-11.3396	11.6322	24.4515	86.7201	101.962	94.9881	63.2208	19.3414	96.2147	131.962	124.22	108.199	160.622	156.032	95.8785	37.0764	60.0572	99.3589	37.709	8.65019	48.8874	6.29603	-3.05291	14.8152	1.85851	4.42947	10.6919	11.9674	9.19018	40.7632	62.8348	42.0889	10.7785
	spine 6	-23.2981	16.9876	-25.6084	28.8155	3.10338	24.4692	114.923	344.995	446.915	225.443	231.124	149.781	92.7299	159.824	99.4292	95.0251	135.126	136.878	100.846	32.3105	64.9947	68.2035	85.8654	71.0392	94.9072	132.785	95.4146	67.0123	84.9471	65.8763	125.479	140.109	154.028	86.63	87.0363	103.611	98.6404	78.4849
	spine 7	2.66382	-12.5465	-9.83858	19.8813	-0.160039	11.4756	129.58	34.8288	51.1576	74.8487	51.298	32.0713	26.039	48.4082	21.7804	5.52792	36.536	36.4108	6.38817	29.6421	17.289	5.42393	29.7647	62.3865	21.7918	29.691	71.94	33.6118	44.4872	24.373	50.4129	53.7152	32.9663	41.8826	44.0126	18.7145	9.38648	32.1699
	spine 8	-9.28422	-7.21079	1.61679	5.98168	8.89654	5.33035	36.1672	2.69791	-3.09186	12.8135	-2.69646	9.64473	16.9356	2.54317	-11.3573	-1.68423	11.6453	17.9169	13.2207	-11.9003	-25.9187	-24.5491	-29.1203	-19.3715	10.4495	2.15525	-6.10856	-7.66634	-8.05917	-3.44605	-10.9893	-15.8052	-4.48997	-2.50389	-2.30018	3.01305	4.17542	15.1877
	spine 9	-1.97699	14.5834	21.8687	-12.6818	-21.7934	1.20305	5.17671	30.7132	67.5502	27.2813	111.999	49.3816	54.3025	79.6196	40.855	62.0438	72.5543	18.8291	76.3696	67.1783	18.9121	42.6577	103.286	91.7485	67.6837	82.4961	97.7276	83.9038	116.106	103.275	20.8266	73.7967	42.6992	55.1292	102.651	106.448	63.8437	26.6681
	spine 10	-10.1189	3.07975	0.467685	20.8174	-14.2459	-18.2848	-11.3754	-3.69016	29.2324	-7.16645	-2.5914	-12.7279	-19.5321	-13.2851	-9.38849	25.465	-3.0238	-12.1707	-1.76177	8.615	-0.0389936	-14.7039	-28.1318	-12.2446	-25.7136	-7.45324	-15.9711	-7.32452	-9.88941	7.6692	5.58368	29.7552	-1.54501	28.6029	13.8629	-15.5544	18.9766	17.9382
	spine 11	6.28445	14.0782	-24.9621	-12.2627	16.8622	-13.3275	21.1817	23.5144	42.6464	91.4404	73.0711	64.5529	9.34672	24.7132	23.6697	34.8511	57.1527	7.60288	34.9293	60.4471	48.8036	50.2273	46.9487	56.7937	24.0983	23.7035	75.4575	50.3777	20.9471	75.6189	90.3427	38.3941	24.24	56.4538	50.0977	35.289	28.4192	40.1675
	spine 12	-13.143	-10.0756	23.5694	8.13448	-8.4853	21.3569	156.851	198.92	289.824	252.479	360.017	321.467	279.226	279.264	209.053	138.203	66.5378	82.5327	105.097	55.529	37.837	44.0755	66.9043	34.3366	35.998	71.2051	99.4645	58.8315	99.077	70.919	91.831	82.449	78.3512	89.7064	114.456	113.61	84.8803	59.6785
	spine 13	11.9939	7.38899	-19.1164	-2.42065	2.15415	25.1399	39.1592	37.7433	6.88925	0.412315	-27.9949	-31.725	-19.252	-22.9074	-5.75199	-11.3277	16.7834	-19.1123	-20.8682	-34.8517	-33.5224	-23.5442	1.81615	17.7741	-5.42711	-20.4784	6.06429	4.04657	1.29065	-2.39076	-27.5339	-39.6214	-6.62965	-9.23607	-11.3798	-15.9735	-22.496	-24.9161
	K42M
	Time(min)	-4.01212	-3.00606	-2.00455	-1.00303	0	1.00303	1.99545	2.99697	4.00303	5.00606	6.00758	7.00909	8.00606	9.00303	10.003	11.0212	12.0076	13.003	14.0045	15.0076	16.0061	17.0061	18.0061	19.0045	20.0076	21.0061	22.0076	23.0076	24.0091	25.0076	26.0061	27.0091	28.0045	29.0015	30	31.0045	32.0091	33.0106
	spine 1	-2.87649	3.38652	2.63021	-7.5813	4.44107	8.28732	8.655	-1.5742	-6.69817	6.22058	-6.4485	0.856265	2.18418	8.4042	-0.966071	5.52578	-2.33036	2.92563	18.8528	7.65289	7.76823	8.93162	17.1316	4.48537	3.64497	1.54294	-18.4932	-11.7902	0.721138	-3.09543	6.01561	4.63101	-2.80457	10.4501	18.756	30.3703	12.4491	7.1464
	spine 2	-1.0578	-5.04636	5.17147	-15.2594	16.192	-21.1583	-14.3959	-16.2359	1.5385	-8.7502	1.93828	-1.87936	-7.42475	-12.4565	-7.01926	-8.672	18.9175	23.7393	32.8069	16.6159	8.15828	19.0216	13.0094	40.0377	60.7237	48.9883	28.2048	10.6147	24.9186	23.2224	38.7281	38.1354	53.3713	46.7245	45.892	57.6899	56.8861	23.5944
	spine 3	-9.56072	16.1364	-7.5493	2.77776	-1.80418	-16.0204	-2.06115	1.4168	-15.9835	-13.134	0.334179	-5.0338	-27.602	-23.8767	-29.7263	-5.35852	-15.4703	0.389597	0.615839	0.696109	12.5025	-4.07048	-3.34742	-20.6065	-16.0955	-20.2145	-6.28689	46.589	52.55	16.1251	-7.42627	-17.4124	-11.3988	5.01918	-7.47907	8.94994	-12.8927	-24.1021
	spine 4	9.05011	12.5135	-19.1693	-17.4637	15.0694	-4.48185	24.6411	38.5256	-2.47964	7.84073	-4.81689	27.4601	-10.2553	-11.6932	13.4934	50.7146	13.8669	21.1091	25.1744	37.2256	61.5285	65.7815	88.7923	93.6242	43.0327	34.0037	76.9061	54.4489	43.6742	34.1361	83.0407	19.3731	41.5675	76.3197	99.1246	105.225	79.9846	40.7594
	spine 5	23.8114	-6.89435	-17.0254	-7.80078	7.90912	13.1967	8.11247	13.4916	-1.85959	-0.303671	-20.5602	-56.7073	-19.8784	-13.0779	-17.1262	-6.18999	-16.9958	-10.7645	-26.2731	-18.7866	-25.5467	-41.3765	-63.2218	-9.29455	-14.917	-25.1046	-29.7394	-44.5661	-23.1681	-29.8198	-31.6966	-50.1157	-12.1297	-5.19806	1.57611	-13.0376	-14.2762	-23.6566
	spine 6	-14.4717	-19.052	21.2063	0.664515	11.6529	-5.43488	-13.9553	-14.4104	-41.8468	-36.8222	-30.7032	-15.2855	-40.3447	-37.141	-30.1371	-47.5986	-28.1484	-21.5647	-14.485	40.6145	44.6478	-10.7136	-37.6883	-13.0393	-22.988	-24.0665	23.2819	14.316	29.5882	-8.8786	-1.79361	1.63167	-11.3337	-31.8291	-17.5281	-5.38451	-4.8571	-12.1776
	spine 7	-21.9642	-4.81151	25.3771	-1.88364	3.28224	-40.4163	-32.9853	-21.9016	-19.2224	-15.9948	-13.2566	-15.7759	-28.4481	-0.368616	6.7904	-26.9383	-6.49441	-22.5742	-25.3211	-17.2391	-37.9447	-29.5583	-30.5207	-20.3832	-14.7222	-18.9585	-14.9291	-21.9883	-30.7567	-28.7147	-32.1543	-39.2144	-34.6462	-34.9562	-27.128	-20.9256	-15.9539	-19.0178
	spine 8	-10.2287	7.37216	-3.44165	3.47811	2.82011	-43.029	-21.2264	-7.91005	14.0119	14.1715	8.45973	13.2441	22.8013	12.1535	-8.7796	-9.13023	-36.6065	-45.1232	-40.3007	-13.9703	-22.5375	4.14429	-19.6641	-27.0948	-24.0075	-35.3999	-32.6814	3.88495	-9.10827	-30.8353	-17.9243	0.781484	26.613	-14.3355	-23.2171	-13.4238	4.9099	-7.26042
	spine 9	2.65359	-7.90147	17.6617	-3.67008	-8.7437	-3.72075	23.1356	49.8404	35.0191	58.3027	2.68488	7.09796	16.4219	43.8234	2.14094	-14.7834	-19.4056	13.4769	5.24882	13.0986	58.8867	43.0248	167.221	106.806	19.9516	20.7157	47.1024	96.2848	132.42	169.613	141.49	85.3838	35.4585	51.4421	63.7146	19.2622	1.33745	21.8119
	spine 10	21.6924	14.3604	-7.48739	-15.1256	-13.4399	-9.3139	-12.0235	-9.91038	13.397	9.65658	34.3445	58.6953	-2.95142	-8.571	1.74914	-28.0779	4.00459	-8.67531	-1.04451	0.300241	12.503	10.3561	7.34335	0.248354	1.34335	-19.1394	-30.8233	21.5105	8.33308	-16.2814	-12.9549	-27.2459	-2.22779	10.3748	7.48543	1.58767	22.4168	61.3648
	spine 11	10.916	-11.9136	1.54458	3.28459	-3.83152	-38.5585	-5.24916	30.1976	-15.4371	-16.7713	-13.6175	19.6324	8.1294	17.6464	24.3795	60.2799	39.1117	13.4291	1.65217	56.8253	36.9394	76.7753	29.9046	66.9302	87.9559	44.981	78.5511	67.0896	40.7316	66.7766	20.6863	-19.9607	35.7233	-35.0077	-7.94997	-9.7253	35.3382	64.6222

## Sheet: Fig.3c,d
Fig. 3c						Fig. 3d
	4-6 min						20-30 min
	Stim	Adj	T286A	K42M			Stim	Adj	T286A	K42M
spine 1	472.096	-37.1275	77.5441	-2.3087		spine 1	126.582	12.0329	43.7354	0.870759
spine 2	363.155	-15.1697	84.0097	-1.75781		spine 2	115.224	5.87745	6.02311	38.1385
spine 3	268.99	-31.0995	86.5208	-9.59442		spine 3	155.652	-49.5396	-10.0844	3.08817
spine 4	48.8987	-30.2509	25.2253	0.181399		spine 4	52.7875	-0.929998	10.3681	55.057
spine 5	57.8001	-3.50078	94.5567	-7.57449		spine 5	83.1651	22.4533	14.0451	-24.0799
spine 6	34.663	-42.8524	301.161	-36.4574		spine 6	32.3867	-49.1074	103.111	-4.50907
spine 7	166.177	-32.7825	59.1014	-16.1579		spine 7	22.8433	-10.4089	40.8076	-27.1062
spine 8	166.177	10.0701	2.34173	12.2144		spine 8	22.8433	-18.0858	-4.43309	-14.2027
spine 9	228.088	-10.9801	68.9436	32.0022		spine 9	64.0806	-17.3699	76.9359	78.507
spine 10	132.048	-5.65412	6.49151	19.1327		spine 10	125.585	37.1087	1.59791	-5.42051
spine 11	316.726	-38.0485	69.0526	-15.2753		spine 11	36.2771	-23.1783	48.1574	34.507
spine 12	139.36	2.40746	300.773			spine 12	77.999	-37.229	81.1172
spine 13	111.014	97.8147	-6.89779			spine 13	136.046	127.903	-10.1178
spine 14	211.089	1.28247				spine 14	405.788	9.38086
spine 15	94.6998	4.51006				spine 15	74.1108	34.2181
spine 16	130.433	-43.3166				spine 16	188.159	-5.09575
spine 17	151.507	-10.2363				spine 17	475.817	-6.69535
spine 18	360.006	30.9043				spine 18	573.654	27.3931
spine 19	192.19	-32.4409				spine 19	37.1896	-50.9486
spine 20	287.608	-36.935				spine 20	133.733	-52.7938
spine 21	165.054	-20.769				spine 21	70.802	-5.43824
spine 22	612.801	-2.12322				spine 22	224.976	19.6077
spine 23	207.686	-20.769				spine 23	410.559	-5.43824
spine 24		-2.12322				spine 24		19.6077
spine 25		-23.3167				spine 25		-13.8336
spine 26		43.7737				spine 26		49.7202
spine 27		-14.57				spine 27		-20.6082
spine 28		-19.4473				spine 28		19.7477
spine 29		-17.4477				spine 29		-14.2673
spine 30		16.0012				spine 30		76.5048
spine 31		-30.6211				spine 31		-13.1734
spine 32		25.5153				spine 32		53.2945
spine 33		-13.99				spine 33		-29.0339
spine 34		124.599				spine 34		64.2882
spine 35		221.73				spine 35		71.7557
spine 36		-37.658				spine 36		-18.7978
spine 37		-10.191				spine 37		25.4851
spine 38		-14.0537				spine 38		4.87424
spine 39		-0.93683				spine 39		12.8749
spine 40		36.5908				spine 40		28.7267
spine 41		45.0876				spine 41		-9.92516
spine 42		89.2696				spine 42		25.7176
spine 43		-37.7766				spine 43		45.3289
spine 44		19.8085				spine 44		20.0416
spine 45		-9.79244				spine 45		21.2223
spine 46		-0.0708154				spine 46		2.42615
spine 47		-35.4861				spine 47		-11.2977
spine 48		-16.1381				spine 48		11.8124
spine 49		-3.56853				spine 49		-9.93235
spine 50		3.70886				spine 50		53.1089
spine 51		9.9613				spine 51		-15.5422
spine 52		-28.6079				spine 52		-37.5792
spine 53		-22.0101				spine 53		-4.03947
spine 54		69.9622				spine 54		10.2834
spine 55		-28.1479				spine 55		19.3175
spine 56		7.94042				spine 56		7.02271
spine 57		-5.9411				spine 57		-15.8103
spine 58		79.6561				spine 58		67.1167
spine 59		-13.2446				spine 59		22.8356
spine 60		-0.744877				spine 60		15.2258
spine 61		6.52148				spine 61		-10.1724
spine 62		40.5773				spine 62		-4.00125
spine 63		-20.2319				spine 63		-36.2007
spine 64		-27.2354				spine 64		34.4802
spine 65		-11.9364				spine 65		50.8886
spine 66		-22.1				spine 66		79.5181
spine 67		28.7231				spine 67		-14.7597
average	213.838	2.01448	89.9095	-2.32685		average	158.533	8.92489	30.8664	12.2591
SE	29.0747	5.38595	27.656	5.60946		SE	32.5938	4.25091	10.5034	10.341
n	23	67	13	11		n	23	67	13	11
averageX100	21383.8	-975.197	8990.95	-232.685		averageX100	158.533	-0.0517648	30.8664	12.2591

## Sheet: Fig.3e
Fig. 3e
	Stim
	Time(min)	-2.01032	-1.00794	0	1.04683	2.01667	3.01746	4.02619	5.01667	6.01587	28.0794	58.1429	88.4183	118.466	148.692	178.597	209.429	238.737
	spine 1	6.27015	-11.906	5.63583	65.6683	153.703	201.196	186.982	158.244	120.258	130.974	83.5014	105.664	142.971	112.725	196.282	118.256	104.783
	spine 2	-4.41811	-0.862344	5.28046	92.9043	168.598	252.992	254.357	263.371	286.747	121.056	130.19	90.6954	131.826	129.56	132.943	126.024	175.673
	spine 3	1.30329	0.792588	-2.09588	69.0142	125.381	160.361	155.248	105.825	132.592	95.6225	95.0758	71.2309	77.2741	65.0881	48.0642	59.5908	67.3248
	spine 4	-6.82921	5.58022	1.24899	-10.7715	29.8337	60.9433	259.032	353.205	238.163	55.4686	60.3386	58.7602	33.2619	112.908	140.602	70.8068	98.4302
	spine 5	26.7378	-12.4174	-14.3204	81.4313	258.552	343.607	364.98	349.536	373.672	13.1447	36.026	44.0719	62.8429	31.0144	106.958	107.719	63.4375
	spine 6	-11.0967	5.92435	5.17235	-1.41237	18.4937	123.001	198.416	346.588	256.061	184.391	65.2527	46.7903	93.0602	66.6178	96.5119	151.189	130.747
	spine 7	-14.9173	18.2782	-3.36083	-18.7863	87.4262	38.7089	24.4135	31.2905	31.1377	20.7124	104.525	52.4745	58.6159	135.534	28.3673	-26.1006	-0.758188
	spine 8	5.72953	-13.8699	8.14035	-16.0926	79.1051	103.696	273.801	392.315	410.407	214.476	147.367	125.545	128.346	194.795	174.292	123.249	161.757
	spine 9	20.387	-3.7965	-16.5905	22.8524	42.5339	55.1779	131.251	150.564	72.5081	8.99869	9.7529	18.1252	31.304	-5.09439	7.55767	-24.0208	-11.5484
	spine 10	-3.7287	-1.95201	5.6807	34.7161	44.2452	80.3318	132.867	122.02	99.7442	97.0688	10.4167	-10.9277	0.174245	-18.5274	7.31322	21.5893	-14.7597
	spine 11	-18.3249	-15.9621	34.287	32.2572	-5.12722	35.8269	90.6674	95.927	90.2057	100.239	169.205	76.9483	45.2765	109.133	164.84	256.189	218.037
	spine 12	7.85576	14.8746	-22.7303	41.218	107.44	152.039	179.812	234.556	190.523	-32.5969	23.0329	-35.9881	-38.1143	-20.9953	21.7319	77.6415	46.2883
	spine 13	-13.5771	-1.60518	15.1823	40.3425	54.4012	29.7341	30.4655	31.0597	55.3675	147.182	134.176	218.508	271.204	220.222	211.645	418.687	254.858
	spine 14	-14.8242	15.7822	-0.957961	14.5315	-8.82023	74.2535	216.264	383.818	354.88	31.5276	-7.3764	23.4157	-20.6936	-43.959	-1.05251	11.9985	18.0224
	spine 15	-12.8625	5.86248	6.99997	121.455	207.319	545.997	650.621	573.18	556.352	198.967	250.946	332.223	347.828	330.277	217.741	178.88	404.051
	spine 16	14.8726	17.986	-32.8585	56.6648	315.437	324.403	283.987	331.406	205.974	60.4346	170.087	88.2982	94.1521	164.23	76.3857	73.6266	106.273
	spine 17	-22.3461	-9.25122	31.5973	78.8593	243.573	413.594	377.78	505.101	378.535	7.42562	37.9845	15.1835	22.048	20.0016	-37.1913	-29.6198	31.8238
	spine 18	-12.6229	12.4389	0.183928	101.229	235.56	334.637	307.366	309.057	254.026	81.8554	350.609	185.145	186.044	186.677	127.569	157.79	163.234
	spine 19	-8.25124	2.51755	5.73369	155.404	240.107	309.746	297.112	458.083	522.624	31.2199	67.9634	-47.3779	23.9056	-28.3553	25.2898	-17.8275	-30.2149
	spine 20	2.01917	-1.04447	-0.974699	107.643	389.956	433.685	405.269	467.445	488.568	430.012	80.138	31.3858	1.62386	55.0895	60.1361	-38.5154	-34.9355
	spine 21	24.692	-25.1998	0.507798	130.905	389.475	417.726	455.218	479.175	689.869	145.295	154.042	102.171	259.708	116.753	259.3	144.366	131.234
	Adj
	Time(min)	-4.01087	-3.00725	-2.00362	-1	0	1.02899	2.00942	3.01304	4.0087	5.01667	6.02174	7.02174	8.02319	9.02029	10.0188	11.0043	12.0094
	spine 1	7.48949	3.04992	-10.5394	-14.6262	-11.8148	-12.6381	-24.4914	-25.3295	-27.3545	4.40281	-19.1299	-59.2502	-31.5147	-41.9123	-25.6033	-58.4251	-38.0572
	spine 2	15.9881	-5.86113	-10.127	9.73464	30.1182	33.7192	4.87241	-33.0404	-40.7189	-25.4206	-49.0048	-27.0431	-17.5542	-35.3849	-44.6137	-60.462	-58.453
	spine 3	-8.7765	-7.19063	15.9671	10.6401	19.6368	6.63295	-10.4526	-15.8881	24.7084	20.6305	-17.6136	-9.19871	13.6879	67.3297	10.2457	-17.607	5.52776
	spine 4	-17.1633	12.2665	4.89678	18.169	18.373	31.5162	19.0333	48.2726	41.9431	120.278	94.1298	60.9562	68.1588	161.786	154.482	148.867	32.3243
	spine 5	-16.076	7.9592	8.1168	-18.6652	52.5752	53.6768	89.7902	193.234	205.075	207.254	98.641	19.0155	67.0638	76.6837	52.6775	50.4982	-19.7894
	spine 6	4.58639	11.4118	-15.9981	-16.6864	45.0734	11.7737	-15.3261	11.4026	11.4298	-38.1824	-32.4109	51.279	7.1781	-35.9852	4.81719	-7.44941	-19.2735
	spine 7	-13.3662	-10.3994	23.7655	29.6052	-7.73351	-3.98524	-20.9635	-25.6806	-27.221	-16.0037	-50.7754	-60.6649	-6.97715	-65.1638	-19.1486	-47.3426	41.6917
	spine 8	-19.1516	4.08679	15.0648	-16.208	21.9744	8.75988	-7.87063	10.2734	14.5623	-23.249	17.3037	4.61976	-33.9204	-21.54	-36.3336	-43.4839	-17.7969
	spine 9	11.9795	-12.9425	0.963074	12.8777	13.6219	38.7301	47.7199	70.1433	37.1265	27.0237	7.57643	8.08683	25.1056	31.7484	40.7437	18.6569	21.4941
	spine 10	-16.9816	11.3975	5.58416	-17.9863	-9.86303	-9.26858	-7.85349	2.09328	12.8495	-32.918	-21.7456	-40.7188	-60.0103	-71.0111	-60.8912	-63.5732	-68.9194
	spine 11	5.87658	-6.39748	0.520909	6.78593	7.0764	21.1094	42.7495	143.347	110.773	217.26	105.495	57.2351	8.39577	49.0027	56.2232	-18.4152	15.3745
	spine 12	1.85869	-4.58691	2.72822	5.40469	46.1458	27.3757	-11.213	-33.3914	-22.5497	-24.2766	-49.6608	-35.5648	-15.3949	-59.5376	-37.3667	-62.5544	-35.1931
	spine 13	-22.9361	-8.03101	30.9671	-19.4942	-26.852	-16.4529	-2.61275	-33.7639	-9.17127	-20.551	-8.32435	0.196477	-37.6805	-5.70682	-23.5086	-42.4764	-8.59979
	spine 14	15.1814	-14.9738	-0.207682	-3.55304	-13.3117	6.36894	6.22693	-18.99	-24.0184	-23.4578	-59.6184	-40.0658	-45.133	37.3581	3.5366	-16.5877	-17.2674
	spine 15	22.8604	-5.20839	-17.6521	12.2685	9.88397	7.7712	-7.14857	47.7073	30.0561	-29.7181	-34.3977	20.7501	19.2981	61.3603	79.6532	48.1704	37.8552
	spine 16	-2.58886	2.56731	0.021554	-19.6589	-5.75789	15.1362	15.8314	-37.1862	-51.9771	-11.6719	-70.8988	-64.8012	-67.6051	-35.0388	-4.99065	-62.6057	-20.2273
	spine 17	17.7946	-24.4261	6.63145	-8.22765	-14.0516	18.9058	-11.5919	-27.0498	-34.2897	-37.5235	-39.8961	-56.253	-47.956	-15.3673	-31.6335	-31.2163	-27.7533
	spine 18	-3.89127	4.96318	-1.07191	-21.9009	-15.5535	16.4269	3.53036	-8.50897	-19.9092	-7.21936	-12.799	19.3725	-8.11694	-23.9007	-19.2142	8.83374	28.6251
	spine 19	-3.61074	0.999777	2.61097	88.7872	10.9445	54.899	25.718	-22.6433	-51.4296	-15.4809	28.956	-47.6236	-33.9249	14.2907	-5.22515	-10.0875	18.6834
	spine 20	5.49047	12.1787	-17.6692	37.5484	1.40159	13.9154	-4.33006	3.00975	-22.7786	-4.07618	-40.1581	-52.7264	-27.157	-38.5498	-38.3448	-49.2508	-41.7898
	spine 21	-16.4107	7.6136	8.79711	-32.2412	-14.2709	-23.8087	-32.2956	-29.8525	-6.73879	-54.7739	-73.0562	-33.212	4.84225	-24.2651	-18.7236	-31.1882	-28.1953
	spine 22	3.68124	0.790493	-4.47174	-4.2911	-5.91546	164.257	375.41	480.631	149.476	55.0743	-9.09088	-46.6424	-55.7894	165.398	-48.1658	32.0146	217.733
	spine 23	-37.9872	7.32716	30.66	131.11	-25.0023	20.8925	6.30147	-48.0019	-30.9913	-68.3395	NaN	NaN	NaN	NaN	NaN	NaN	-75.0666
	spine 24	23.1578	6.82763	-29.9855	-19.9082	22.6126	-17.868	43.9726	15.4409	138.699	-18.1775	13.1051	14.8507	23.3052	-44.5013	-67.5254	-54.3299	0.981305
	spine 25	9.28028	2.61496	-11.8952	39.2409	110.024	87.9901	145.288	134.61	84.4251	49.3256	12.2382	-6.08504	-4.17611	19.4283	-40.2514	-4.81778	42.4302
	spine 26	-8.65366	-11.2231	19.8768	-26.7441	-14.5635	39.9047	21.1931	15.4296	38.0758	-66.4845	-30.3145	-24.8626	-27.2547	42.6629	-7.22522	-49.5215	-51.7634
	spine 27	39.8867	-16.891	-22.9957	-1.17084	-15.9325	-15.4286	11.0847	-1.51196	-37.6536	88.3007	40.7068	21.827	27.7687	-45.7692	32.7871	-9.18572	97.2064
	spine 28	-13.9187	-3.09065	17.0094	-8.29412	11.1991	59.019	10.1877	23.0779	-16.3131	-9.88595	-24.9317	-23.3544	98.0005	16.0104	35.5019	16.3988	37.7009
	spine 29	-6.52521	3.72563	2.79958	-26.3758	-39.7236	1.24754	-2.30015	37.4517	34.9979	-28.7083	-46.9806	-49.8506	-27.1625	-13.9625	-43.6667	-15.9592	-11.785
	spine 30	16.4813	-16.0991	-0.382219	-1.98642	-3.41612	-3.77106	-5.02195	24.5788	2.16928	45.7214	-21.0199	-40.7218	-42.8733	-51.0953	-22.1069	-62.7577	-35.2814
	spine 31	-19.1149	1.16827	17.9466	-15.2626	-12.2019	-23.5198	-12.1199	10.5327	79.212	-5.4252	22.066	1.51718	19.7986	81.4114	86.3329	44.215	44.749
	spine 32	-7.97613	11.1841	-3.208	-16.1351	-19.2365	-18.5346	-36.8075	-25.1566	-20.7967	-18.5725	5.47529	23.6563	-16.7417	0.0398343	-4.34015	45.357	18.3506
	spine 33	-14.596	3.56814	11.0279	15.2573	35.0482	97.0212	-0.794439	56.8108	9.68642	9.71482	-20.2466	-11.9307	-3.34581	46.347	-8.02035	-3.79988	9.99282
	Anisomycin
	Time(min)	-2.025	-1.02222	0	1.025	2.00833	3.00833	4.00417	4.99861	6	28.475	58.1167	88.5792	118.426	148.428	178.201	208.636	238.389
	spine 1	12.1242	-0.748977	-11.3752	54.1375	131.025	277.003	270.484	189.283	179.547	42.6461	-6.83876	-9.18953	12.7817	-6.20512	8.91126	-13.1672	1.52349
	spine 2	-6.81183	-11.2164	18.0282	75.316	230.929	218.965	191.493	234.321	172.679	227.419	83.5375	91.0559	46.1142	26.5195	65.693	-38.1841	-53.2964
	spine 3	6.27948	2.34677	-8.62624	32.8108	76.2623	81.6208	86.0869	112.74	146.169	38.3348	12.6814	0.521579	-26.4463	-5.54557	-4.82561	20.3617	7.66611
	spine 4	-10.0111	29.3988	-19.3877	38.4277	147.219	228.091	148.321	122.424	82.1635	72.4239	56.1114	32.6541	91.1089	25.3228	-19.4132	-39.7276	-25.5082
	spine 5	23.8286	-15.6709	-8.15768	37.7307	124.302	178.269	117.47	127.633	130.519	18.4286	-16.0258	0.888636	36.2583	10.4044	101.563	14.6198	13.2016
	spine 6	13.2107	-2.84987	-10.3608	31.7383	98.8972	176.791	208.627	202.169	145.265	77.2992	37.866	35.7078	52.856	61.6244	72.3438	113.104	139.189
	spine 7	5.9963	-5.67245	-0.323853	63.0882	24.3809	43.1178	59.4449	-2.71007	24.3251	10.8645	59.9882	73.8841	42.708	7.10323	17.5895	47.3334	-48.1187
	spine 8	-1.04038	11.2135	-10.1731	22.9263	119.29	127.105	116.45	119.538	91.0504	62.4712	22.9119	23.0494	7.5671	61.6216	-2.32228	68.1441	-4.65679
	spine 9	5.5252	-5.29819	-0.227001	73.0368	107.221	75.0638	48.6247	1.78864	-14.1976	-5.40796	-38.5591	-9.38553	-3.38226	-16.0518	-15.5593	12.616	1.34354
	spine 10	-3.003	-0.1652	3.1682	29.1356	78.1653	93.6892	111.728	130.976	97.3526	56.0647	46.595	93.0816	38.4671	63.4298	53.4738	76.1513	14.0996
	spine 11	13.7549	3.60232	-17.3572	16.8388	89.9959	108.233	174.644	104.369	183.05	1.39544	-2.48974	-1.14978	-10.7602	72.1733	34.5662	7.89845	-16.6545
	spine 12	17.3973	-23.3515	5.95421	51.0646	164.353	195.818	280.195	223.24	161.824	54.1368	25.3344	-56.2694	15.9356	-6.73263	-25.5014	-15.3393	19.9307
	Cycloheximide
	Time(min)	-2.01667	-1.0125	0	1.08056	2.03056	3.00694	4.00972	5.00833	6.01111	28.3861	58.0972	88.1236	117.946	148.007	178.786	208.31	238.053
	spine 1	-1.96015	-2.4971	4.45725	4.08155	29.1392	40.5174	108.417	4.54342	-4.53537	-24.0794	49.6115	79.7936	43.9304	12.6972	41.2269	-3.12954	33.1708
	spine 2	-11.6256	13.3201	-1.69446	-13.9841	-2.8611	-2.82279	62.5525	50.2601	73.8819	-13.7362	15.8036	1.28665	-10.1128	4.30157	-35.1257	-23.4254	-21.1856
	spine 3	-20.622	2.11584	18.5062	9.44787	-3.45707	-2.48796	-7.74791	91.1639	45.7213	12.9142	49.2265	64.0426	92.8603	5.96974	45.6111	8.10924	-34.599
	spine 4	0.759575	-1.34084	0.581265	37.1077	22.0919	12.1915	95.9814	118.187	122.002	6.42164	27.0102	103.458	-3.73186	24.7949	-21.5069	-25.1565	-52.4995
	spine 5	-18.5436	8.27183	10.2718	74.1032	102.069	112.485	44.2967	18.6393	29.4842	112.539	19.4882	95.7538	70.2015	15.1023	-1.59126	8.07037	-27.8313
	spine 6	-8.33315	-5.97274	14.3059	-10.6946	108.757	28.1914	-27.5327	48.6033	155.367	7.8911	144.54	220.77	293.936	185.509	310.247	228.885	154.764
	spine 7	-12.1916	-3.8787	16.0703	36.2305	105.7	173.1	201.573	259.468	241.341	109.87	42.3212	-9.20082	7.66339	-43.73	-35.8994	-9.78722	-0.58554
	spine 8	-11.8084	0.26011	11.5483	80.3314	206.7	238.198	240.522	216.73	160.437	-10.5987	41.5075	-9.60587	9.37719	-1.96274	-50.6402	-55.6736	-62.7684
	spine 9	-1.43556	2.72545	-1.28989	77.5233	150.391	255.249	317.794	399.034	475.886	258.579	106.405	106.726	146.365	75.3659	61.139	40.9252	29.7473
	spine 10	-3.11154	-2.81516	5.9267	21.4001	2.95166	34.4427	1.79588	4.16834	3.12435	52.7216	10.2898	6.28921	-12.6527	8.64988	-19.7678	-30.3095	-44.9562
	spine 11	21.9205	-2.1044	-19.8161	55.709	55.9377	12.1522	18.4242	106.872	110.569	80.5841	23.4443	-4.51317	-46.9108	41.8993	17.6468	-28.7591	-52.7247
	spine 12	-15.6012	-5.68449	21.2857	-38.0935	-43.377	-20.9775	-37.7872	-48.8734	-32.5566	-1.91604	-61.2489	-48.7354	-49.564	-52.7489	-43.5573	-1.47587	-48.4992

## Sheet: Fig.3f,g
Fig. 3f						Fig. 3g
	4-6 min						20-30 min
	Stim	Adj	T286A	K42M			Stim	Adj	T286A	K42M
spine 1	155.161	-25.7251	213.105	36.1417		spine 1	104.783	-38.0572	1.52349	33.1708
spine 2	268.158	-22.9623	199.498	62.2315		spine 2	175.673	-58.453	-53.2964	-21.1856
spine 3	131.222	-0.544129	114.999	43.0458		spine 3	67.3248	5.52776	7.66611	-34.599
spine 4	283.466	36.4163	117.636	112.057		spine 4	98.4302	32.3243	-25.5082	-52.4995
spine 5	362.729	162.7	125.207	30.8067		spine 5	63.4375	-19.7894	13.2016	-27.8313
spine 6	267.022	2.50209	185.354	58.8124		spine 6	130.747	-19.2735	139.189	154.764
spine 7	28.9472	-24.6217	27.02	234.127		spine 7	-0.758188	41.6917	-48.1187	-0.58554
spine 8	358.841	5.65505	109.013	205.896		spine 8	161.757	-17.7969	-4.65679	-62.7684
spine 9	118.108	51.6632	12.0719	397.571		spine 9	-11.5484	21.4941	1.34354	29.7473
spine 10	118.21	2.36308	113.352	3.02952		spine 10	-14.7597	-68.9194	14.0996	-44.9562
spine 11	92.2667	98.9565	154.021	78.6218		spine 11	218.037	15.3745	-16.6545	-52.7247
spine 12	201.631	-22.3847	221.753	-39.7391		spine 12	46.2883	-35.1931	19.9307	-48.4992
spine 13	38.9642	-15.1827				spine 13	254.858	-8.59979
spine 14	318.321	-12.2605				spine 14	18.0224	-17.2674
spine 15	593.384	23.5383				spine 15	404.051	37.8552
spine 16	273.789	-24.444				spine 16	106.273	-20.2273
spine 17	420.472	-24.3104				spine 17	31.8238	-27.7533
spine 18	290.15	-8.29594				spine 18	163.234	28.6251
spine 19	425.94	-16.1183				spine 19	-30.2149	18.6834
spine 20	453.761	-8.03296				spine 20	-34.9355	-41.7898
spine 21	541.421	-22.9623				spine 21	131.234	-28.1953
spine 22		335.172				spine 22		217.733
spine 23		-24.2306				spine 23		-75.0666
spine 24		66.0376				spine 24		0.981305
spine 25		121.441				spine 25		42.4302
spine 26		24.8995				spine 26		-51.7634
spine 27		-9.36028				spine 27		97.2064
spine 28		5.65084				spine 28		37.7009
spine 29		23.3832				spine 29		-11.785
spine 30		7.24203				spine 30		-35.2814
spine 31		25.8749				spine 31		44.749
spine 32		-27.5869				spine 32		18.3506
spine 33		21.9009				spine 33		9.99282
average	273.427	22.0113	132.752	101.883		average	99.2265	2.8942	4.05994	-10.6639
SE	34.6573	12.4977	19.3327	35.0838		SE	23.5766	9.43878	14.0655	17.5902
n	21	33	12	12		n	21	33	12	12

## Sheet: Fig.3h,i
Fig. 3h						Fig. 3i
	4-6 min						20-30 min or at 240 min
	Black		Red				Black		Red
	delta volume	tdTomato	delta volume	tdTomato			delta volume	tdTomato	delta volume	tdTomato
spine 1	472.096	11.6	155.161	11.48		spine 1	126.582	11.6	104.783	11.48
spine 2	363.155	11.6	268.158	11.48		spine 2	115.224	11.6	175.673	11.48
spine 3	268.99	4.7	131.222	11.48		spine 3	155.652	4.7	67.3248	11.48
spine 4	48.8987	15.9	283.466	30.24		spine 4	52.7875	15.9	98.4302	30.24
spine 5	57.8001	14.7	362.729	30.24		spine 5	83.1651	14.7	63.4375	30.24
spine 6	34.663	14.7	267.022	20.18		spine 6	32.3867	14.7	130.747	20.18
spine 7	166.177	13.7	28.9472	20.18		spine 7	22.8433	13.7	-0.758188	20.18
spine 8	166.177	13.7	358.841	20.18		spine 8	22.8433	13.7	161.757	20.18
spine 9	228.088	26.7	118.108	18.4		spine 9	64.0806	26.7	-11.5484	18.4
spine 10	132.048	26.7	118.21	18.4		spine 10	125.585	26.7	-14.7597	18.4
spine 11	316.726	10.4	92.2667	18.4		spine 11	36.2771	10.4	218.037	18.4
spine 12	139.36	6	201.631	24.17		spine 12	77.999	6	46.2883	24.17
spine 13	111.014	6	38.9642	24.17		spine 13	136.046	6	254.858	24.17
spine 14	211.089	47.3	318.321	10.23		spine 14	405.788	47.3	18.0224	10.23
spine 15	94.6998	52.3	593.384	10.23		spine 15	74.1108	52.3	404.051	10.23
spine 16	130.433	52.3	273.789	16.22		spine 16	188.159	52.3	106.273	16.22
spine 17	151.507	11.6	420.472	16.22		spine 17	475.817	11.6	31.8238	16.22
spine 18	360.006	11.6	290.15	16.22		spine 18	573.654	11.6	163.234	16.22
spine 19	192.19	7	425.94	12.65		spine 19	37.1896	7	-30.2149	12.65
spine 20	287.608	7	453.761	12.65		spine 20	133.733	7	-34.9355	12.65
spine 21	165.054	7	541.421	12.65		spine 21	70.802	7	131.234	12.65
spine 22	612.801	11.2				spine 22	224.976	11.2
spine 23	207.686	11.3				spine 23	410.559	11.3
averageX100	21383.8	1717.39	27342.7	1743.19		averageX100	158.533	17.1739	99.2265	17.4319

## Sheet: Fig.4b,c,d
Fig. 4b											Fig. 4c																								Fig. 4d
paCaMKII activation					Glutamate uncaging						paCaMKII activation																								Glutamate uncaging
	before	5 min	5min, normalized			before	5 min	5min, normalized			Time(s)	spine1	spine2	spine3	spine4	spine5	spine6	spine7	spine8	spine9	spine10	spine11	spine12	spine13	spine14	spine15	spine16	spine17	spine18	spine19	spine20	spine21	spine22		Time(s)	spine1	spine2	spine3	spine4	spine5	spine6	spine7	spine8
spine1	13395.7	58763.5	338.675		spine1	13688.6	26587.5	94.2311			-0.896	-56.2222	158.133	777.867	-463.822	1258.84	1227.64	2687.91	-198.267	495.422	410.933	-1669.02	-527.022	-173.022	-619.422	2795.47	-226.667	245.867	856.533	-361.644	-599.378	201.733	-120.533		-1.856	-184.667	-777.333	931.378	616.489	340.178	-162.008	-327.467	7.6
spine2	10019.9	20133.2	100.933		spine2	5297.51	20428.4	285.622			-0.832	-150.222	-156.533	595.533	-308.822	1073.51	1134.98	1429.24	416.4	379.422	351.267	-1987.02	-47.0222	-510.022	101.911	1726.8	-550.333	433.867	502.2	-151.311	-558.044	-464.267	191.467		-1.792	-581.667	-568.667	642.044	247.822	546.511	-117.138	-61.1333	196.6
spine3	13683	19853.5	45.0966		spine3	13064.4	36386.8	178.518			-0.768	39.1111	616.133	-359.8	-337.489	506.844	91.6444	-666.756	1057.07	-107.244	-154.733	-1106.36	-777.022	-947.356	769.911	498.133	323.667	3.2	492.2	296.689	-246.711	-678.933	-20.5333		-1.728	-262.333	-774	-557.956	-319.511	169.178	31.962	-307.133	266.6
spine4	13418.1	30860	129.989		spine4	10359.4	49077.8	373.75			-0.704	591.778	288.133	451.533	321.178	-7.82222	-318.356	141.244	1571.07	-49.2444	73.2667	-1036.36	-565.689	-686.022	1354.58	36.8	1270.33	-114.8	-695.8	40.6889	-310.044	265.067	-771.2		-1.664	223.667	-209.333	-505.289	445.156	582.511	-141.918	298.867	509.267
spine5	9461.36	16051.4	69.6517		spine5	11222.9	20304.7	80.9219			-0.64	1229.78	402.133	386.867	-70.8222	-344.489	-486.356	-290.756	1005.73	-558.578	-146.733	902.311	52.3111	-192.689	1527.91	-349.867	2076.33	-306.133	-133.8	-395.978	3.28889	556.4	-1725.87		-1.6	582.333	-72	-513.289	85.8222	530.511	-85.778	98.8667	675.267
spine6	6905.15	7849.65	13.6781		spine6	7402.97	15743.5	112.664			-0.576	639.111	-72.5333	353.533	-214.156	-639.156	-107.689	-1250.09	-398.933	-243.244	-215.4	359.644	174.311	169.978	912.578	8.8	-507	228.533	24.2	-1177.31	337.956	249.067	-1056.53		-1.536	16.3333	712.667	-61.9556	536.489	849.844	-90.958	926.867	-259.4
spine7	11781.7	41224.8	249.906		spine7	13072.3	23112.8	76.8075			-0.512	-564.222	-423.867	-355.133	69.8444	-51.1556	-476.356	-1293.42	-182.933	-277.244	-748.733	1504.31	487.644	-574.022	25.2444	-1305.2	-973	449.2	534.867	-1284.64	-154.044	-56.9333	-491.867		-1.472	-184.333	-110	-733.289	579.156	-104.156	157.262	349.533	-332.733
spine8	12389.8	40132.6	223.916		spine8	14586.1	66102.5	353.189			-0.448	-1524.22	-147.2	-783.8	537.178	554.178	-182.356	-260.756	747.733	304.089	-873.4	500.978	79.6444	39.3111	-1145.42	-1126.53	-729	713.2	-547.133	-20.6444	-378.711	-285.6	494.8		-1.408	-867	-188	-795.956	818.489	-844.822	29.862	682.867	-890.067
spine9	20287.8	44395.3	118.828								-0.384	-399.556	-208.533	-252.467	510.511	365.511	568.978	817.911	1062.4	-241.911	-580.733	1871.64	486.311	55.3111	-908.756	-303.2	667	681.867	-423.133	50.6889	82.6222	-223.6	122.8		-1.344	-893	-730	-474.622	-98.1778	-684.156	70.882	339.533	-20.7333
spine10	9083.77	32482	257.582								-0.32	605.111	-459.867	129.533	165.844	-183.156	1085.64	-516.756	409.733	456.756	-200.067	1379.64	732.311	1013.31	-407.422	-155.867	255	-35.4667	-598.467	296.022	958.622	-245.6	124.8		-1.28	-11	-42	1098.04	-808.844	-258.156	-48.118	590.867	-322.733
spine11	19525.4	90513.1	363.566								-0.256	1316.44	-308.533	187.533	445.178	-71.1556	128.978	-1042.76	-1395.6	-18.5778	43.2667	1386.31	-195.689	1445.98	-469.422	286.133	-842.333	101.2	11.5333	-703.978	863.956	-36.2667	22.1333		-1.216	547	-282	1522.04	37.8222	74.5111	27.622	110.2	-215.4
spine12	14875.3	28341.1	90.5247								-0.192	563.111	-80.5333	374.2	653.844	120.178	-230.356	-630.756	-1689.6	256.756	203.267	-19.0222	-101.022	716.644	-363.422	-215.867	-405.667	-24.1333	-145.133	275.356	585.956	-175.6	900.133		-1.152	468.333	156	886.044	339.156	-484.822	32.662	-647.133	45.2667
spine13	23340	29443	26.1484								-0.128	-283.556	588.8	-414.467	-32.8222	-207.822	-837.022	434.578	-1218.93	-34.5778	934.6	-210.356	-653.022	1083.98	-158.089	210.8	143.667	233.867	173.533	534.689	-43.3778	61.0667	1228.8		-1.088	-806.333	737.333	-2.62222	5.82222	-389.489	133.322	-983.8	363.933
spine14	13348.4	27755.7	107.932								-0.064	-716.222	106.133	-329.133	-432.822	-830.489	-609.022	419.911	-457.6	195.422	871.933	-332.356	554.311	-206.022	295.911	-511.2	320.333	-531.467	468.867	2000.69	-41.3778	372.4	1371.47		-1.024	981	1376.67	-969.956	-1274.84	-348.822	101.262	-910.467	181.267
spine15	11501.1	17394.1	51.238								0	-1290.22	-301.867	-761.8	-842.822	-1543.82	-990.356	21.2444	-728.267	-557.244	31.2667	-1544.36	299.644	-1235.36	-916.089	-1595.2	-822.333	-2078.8	-520.467	600.689	-500.711	461.067	-269.867		-0.96	971.667	770.667	-464.622	-1210.84	21.1778	61.082	-160.467	-204.733
spine16	15204.3	43465.9	185.879								0.064	-1558.89	-1069.2	-1189.8	-610.822	-1746.49	-853.022	-1139.42	-1824.27	-1935.24	-1790.73	-3140.36	1444.98	-2739.36	-2420.76	-2631.2	-3043.67	-2638.8	-1275.13	-365.311	-246.711	-162.267	-1209.87		-0.896	1660.33	-70	-421.956	-621.511	-638.822	-116.438	-173.133	79.2667
spine17	13115.3	22039.8	68.0463								0.128	-1250.22	-1467.2	-1746.47	-903.489	-2065.82	-588.356	-1056.09	-2985.6	-2010.58	-2498.07	-3619.02	273.644	-3482.02	-3636.76	-3484.53	-3840.33	-3930.8	-2183.8	-2317.98	-656.711	-207.6	-2149.87		-0.832	408.333	-478	-290.622	121.822	-924.822	6.622	-239.8	403.933
spine18	9635.43	13207.4	37.0713								0.192	-1020.22	-1862.53	-2597.8	-979.489	-1543.16	158.311	-1896.76	-3036.93	-1515.24	-2293.4	-2317.69	590.311	-1879.36	-4122.09	-2375.2	-4474.33	-3260.8	-1223.13	-1836.64	-411.378	-814.267	-1894.53		-0.768	523	-83.3333	-827.289	-272.178	-770.822	-53.438	-363.133	395.267
spine19	11057.5	17695.4	60.0311								0.256	-960.889	-1234.53	-1602.47	-1054.16	-1193.82	1724.31	-1394.76	-2832.27	-704.578	-1747.4	-821.022	-257.689	-2180.02	-3036.76	-2301.2	-3398.33	-3586.8	-993.133	-1740.64	-353.378	-692.933	-1201.87		-0.704	733	-432.667	-875.956	-906.178	-140.822	45.262	-567.8	407.267
spine20	7137.54	10034.9	40.5939								0.32	-1597.56	-1285.2	-1086.47	-1030.16	-1571.16	1923.64	-1828.76	-2651.6	-970.578	-1018.73	-628.356	73.6444	-2310.69	-1788.76	-399.2	-3119.67	-2737.47	-1525.13	-2283.98	-138.711	-882.933	-1131.87		-0.64	701	-350.667	-326.622	-1116.84	-100.156	-87.458	-883.133	416.6
spine21	5053.97	18096	258.055								0.384	-461.556	-89.8667	-1190.47	-957.489	-1965.82	1936.98	-2192.76	-2302.93	-819.244	-759.4	-814.356	350.311	-2847.36	-829.422	-1161.2	-3004.33	-2440.8	-2242.47	-3013.31	29.2889	-148.267	-659.2		-0.576	823	-704	513.378	-1318.84	-1278.82	-61.278	-1039.13	646.6
spine22	6957.7	12317.5	77.0334								0.448	-40.8889	-409.2	-1200.47	-994.156	-1891.16	1301.64	-2746.09	-2322.27	-263.244	-1100.07	-742.356	446.311	-2604.69	-1834.09	-1739.2	-3117.67	-2685.47	-2454.47	-3037.31	343.289	-724.933	-672.533		-0.512	14.3333	-872.667	1470.71	-1476.18	-1823.49	-6.818	-911.8	639.267
											0.512	331.778	71.4667	-639.133	-1012.16	-991.822	1656.98	-2223.42	-2166.27	-101.911	-1276.07	-754.356	175.644	-1797.36	-1894.09	-2999.2	-3468.33	-3570.13	-1609.8	-2769.31	259.956	-668.933	-490.533		-0.448	-820.333	-554	1169.38	-1398.18	-1524.16	123.662	-265.133	957.933
		average	132.472				average	194.463			0.576	-260.889	-485.2	-167.133	-1244.82	-723.822	1154.31	-1792.76	-2066.93	-73.2444	-843.4	-1199.69	553.644	-1219.36	-2830.76	-2461.2	-2951.67	-3744.13	-1071.13	-1966.64	-575.378	-658.933	-454.533		-0.384	-483.667	340.667	262.711	-1432.84	-730.822	98.602	-18.4667	660.6
		SE	22.2886				SE	44.1939			0.64	383.778	-204.533	-733.8	-1012.16	153.511	746.311	-808.756	-2201.6	-10.5778	147.933	-1259.02	698.311	-376.689	-2108.09	-2277.2	-2687	-3446.8	-1085.8	-945.978	-663.378	-56.2667	209.467		-0.32	-158.333	569.333	-527.956	-104.844	-360.822	70.322	-407.133	1013.27
		n	22				n	8			0.704	-113.556	-773.867	-1547.13	-1060.82	-386.489	822.978	-88.0889	-2032.93	-405.244	453.933	-729.022	508.311	-304.689	-2690.76	-1759.87	-1866.33	-3240.8	-1172.47	-1474.64	98.6222	-294.267	494.8		-0.256	109	38	-391.289	-822.178	-46.1556	-105.098	-413.133	1201.93
											0.768	-574.889	-1197.2	-1503.8	-1462.16	-32.4889	603.644	522.578	-1140.27	-1111.91	-50.0667	288.311	-227.022	-566.022	-1256.09	-1751.87	-2786.33	-3334.8	-1015.13	-1523.98	965.956	-412.933	409.467		-0.192	387.667	-1218	1036.04	168.489	543.178	-127.078	-477.133	1095.93
											0.832	-1132.22	-1753.2	-1254.47	-1382.82	-303.822	682.978	487.244	-59.6	-696.578	-532.733	90.9778	-587.022	-941.356	-1352.09	-1731.87	-3337	-3176.13	-719.8	-2365.31	945.956	-710.267	-63.2		-0.128	437.667	-981.333	1284.04	45.1556	510.511	-182.658	708.867	550.6
											0.896	-314.222	-749.2	-1721.8	-950.822	851.511	76.9778	-78.0889	985.067	-109.911	-134.067	-381.689	-239.022	-1348.69	-1347.42	-1846.53	-3215.67	-2492.8	-1097.8	-1663.98	772.622	-764.933	198.8		-0.064	645	-536	1264.71	744.489	394.511	2.562	1165.53	469.933
											0.96	-742.222	-733.2	-2153.13	-357.489	622.178	-131.689	276.578	-516.933	-54.5778	-506.067	-2089.69	-563.689	-1488.02	-3344.09	-1988.53	-2645.67	-3025.47	-2023.13	-2315.31	61.2889	-1627.6	-403.867		0	-155.667	-332	1192.04	407.822	-539.489	61.642	1267.53	1191.27
											1.024	-1158.89	-791.2	-2152.47	-1062.16	-113.822	-55.6889	-4.08889	-2080.93	-1781.24	-330.733	-2165.69	-1335.02	-2147.36	-3982.09	-1929.87	-2410.33	-3126.13	-2414.47	-2539.98	-421.378	-1900.27	-1014.53		0.064	357	108	226.711	-417.511	28.5111	157.822	844.867	1619.93
											1.088	-2080.89	-1089.87	-1477.13	-1461.49	-1907.82	128.311	-704.756	-3811.6	-2903.91	-1225.4	-2616.36	-1325.02	-3715.36	-4610.09	-1893.2	-2601	-3263.47	-1907.8	-2522.64	-1187.38	-1933.6	-1956.53		0.128	4164.33	5842.67	5310.71	4440.49	8471.18	740.082	2778.87	9910.6
											1.152	-1920.89	-297.2	-1310.47	-1752.82	-1203.16	322.978	-1647.42	-3646.27	-3104.58	-906.067	-1983.69	-1696.36	-3757.36	-3236.76	-2037.2	-2170.33	-2754.8	-759.133	-1882.64	-1234.71	-1725.6	-1690.53		0.192	10908.3	13063.3	14471.4	10817.8	20213.2	2036.62	8986.87	18280.6
											1.216	-1472.89	396.8	-1267.8	-1638.82	-1586.49	-479.022	-1574.76	-2658.93	-3288.58	-1139.4	-2925.69	-535.689	-3024.02	-2450.76	-1705.2	-2581.67	-3065.47	-278.467	-1614.64	-912.711	-1485.6	-1221.87		0.256	16839.7	17958.7	28799.4	19446.5	30440.5	3114.48	14855.5	28997.3
											1.28	-1378.22	-131.867	-1103.13	-1660.82	-69.1556	-755.689	-1332.09	-1428.93	-2625.91	-1341.4	-3157.69	-425.689	-1236.02	-2388.09	-2233.87	-3104.33	-2994.13	184.867	-1105.98	-86.0444	-1266.93	-1276.53		0.32	19607	18467.3	33887.4	24817.8	35451.2	3956.02	19988.2	29889.3
											1.344	-1590.89	-705.2	-413.8	-732.822	-432.489	-169.689	-1710.76	-1787.6	-2399.24	-1200.73	-3096.36	169.644	-668.022	-2779.42	-1644.53	-3679.67	-2267.47	6.2	-1994.64	318.622	-1032.93	-1082.53		0.384	19889.7	20733.3	33155.4	25329.2	37603.8	3653.48	24608.9	30808.6
											1.408	-1893.56	-1122.53	-695.133	168.511	94.8444	403.644	-1577.42	-1832.93	-1153.24	-1648.07	-2125.69	-357.022	-1123.36	-3128.76	-758.533	-3518.33	-1483.47	62.8667	-1904.64	-644.711	-768.933	-1162.53		0.448	21854.3	22863.3	29604.7	25220.5	39001.8	3350.94	28362.2	30932.6
											1.472	-1958.22	-476.533	-765.133	381.178	-1374.49	1097.64	-558.756	-2007.6	-1459.24	-1646.73	-1372.36	-513.689	-2255.36	-2416.76	-651.867	-3633	-1434.13	-972.467	-1635.98	-308.711	124.4	-191.2		0.512	21953.7	21228.7	33895.4	20832.5	37795.2	2412.8	30476.9	32668.6
											1.536	-1397.56	-553.2	-1293.13	-324.822	-1183.82	207.644	-122.756	-1822.27	-1087.91	-1780.07	-475.689	-1515.02	-1526.02	-1447.42	-2133.2	-3901	-2180.13	-989.133	-768.644	-264.711	131.733	-307.2		0.576	20883	19635.3	33730	21569.8	37394.5	1990.14	30472.2	34577.9
											1.6	-1530.89	-64.5333	-493.8	-663.489	-1569.16	-390.356	116.578	-2542.93	-1251.24	-684.733	123.644	-1407.69	-1994.02	-793.422	-2643.2	-2938.33	-2710.13	-510.467	-1209.31	527.289	124.4	-11.8667		0.64	17632.3	20966	31700	21303.2	37963.2	1442.04	31012.2	35138.6
											1.664	-1233.56	-255.2	80.2	-860.822	-718.489	-763.022	-1010.76	-2526.27	-937.244	-59.4	188.978	-847.689	-1019.36	-54.0889	-1972.53	-3049	-2406.13	-95.1333	-1979.98	-145.378	-579.6	128.8		0.704	17375	23254	25348	23200.5	36340.5	1175.48	31028.2	34692.6
											1.728	-1218.22	36.1333	200.2	-544.822	-221.156	-100.356	43.9111	-1899.6	-1335.91	281.267	-446.356	-639.022	-489.356	-1140.76	-855.2	-2199	-2353.47	-768.467	-2503.98	199.289	-181.6	72.8		0.768	17025.7	20975.3	25458.7	21964.5	32232.5	664.202	26370.9	32995.3
											1.792	-875.556	-214.533	-68.4667	-76.8222	338.178	-655.689	-566.089	-1074.93	-1726.58	-474.067	-1675.02	-655.022	-573.356	-2054.76	-1254.53	-2929	-2216.8	-1173.8	-1926.64	425.956	-193.6	-116.533		0.832	15953.7	19084	23058	21121.8	32870.5	375.102	22804.9	32269.3
											1.856	-1040.22	-161.2	-447.8	-43.4889	330.178	-605.022	-910.089	-1132.93	-1385.91	-122.067	-1689.69	-727.689	-988.022	-2940.09	-821.2	-2894.33	-2456.13	-1083.8	-1939.31	693.289	-376.267	-970.533		0.896	14565.7	19977.3	23272.7	19783.2	34577.2	154.462	18486.2	28589.9
											1.92	-2013.56	-453.867	-565.133	3.84444	-1255.82	-975.689	-1506.76	-1600.93	-2222.58	-900.067	-2307.69	-305.689	-2796.02	-2742.76	-1692.53	-3305.67	-3087.47	-960.467	-2033.98	345.289	-1110.27	-1251.2		0.96	13503.7	20330.7	22152	21274.5	37336.5	126.462	14126.9	25839.3
											1.984	-3150.22	-1253.2	-1053.13	-944.822	-1595.82	-484.356	-1476.76	-2218.93	-2275.91	-1590.07	-2697.02	-467.689	-2286.69	-3273.42	-2022.53	-3959	-3060.13	-1478.47	-2261.31	-299.378	-1166.93	-853.2		1.024	12070.3	18783.3	27322.7	22535.2	32844.5	261.562	9860.2	22005.9
											2.048	-2810.22	-1615.2	-1937.13	-841.489	-2253.82	-1449.02	-1788.76	-2003.6	-3122.58	-2264.07	-3558.36	-693.022	-1954.69	-3340.09	-3099.2	-4843	-3094.8	-1587.8	-2631.31	-28.0444	-126.267	-935.867		1.088	9393	17197.3	25073.4	23448.5	30916.5	168.882	6089.53	19470.6
											2.112	-2100.89	-1375.87	-1788.47	-1103.49	-1757.82	-705.689	-2598.76	-2480.93	-3160.58	-1979.4	-3273.02	170.978	-2040.02	-2062.76	-2427.87	-4837	-2884.8	-1267.13	-2395.98	-10.0444	111.733	-941.867		1.152	5857	17705.3	18940	20268.5	27715.2	40.782	5642.2	16043.3
											2.176	-1632.22	-1481.87	-1237.8	-620.156	-1260.49	-426.356	-2565.42	-2748.93	-3389.24	-1017.4	-2475.69	-367.022	-2320.02	-690.089	-1781.87	-3580.33	-3261.47	-1137.13	-2405.31	10.6222	-196.267	-1545.87		1.216	4885.67	16102.7	12171.4	17654.5	25201.2	-52.738	5386.87	12601.3
											2.24	-2400.22	-1805.2	-363.8	-992.822	-810.489	479.644	-1709.42	-3800.93	-3304.58	-1354.73	-2805.69	-313.689	-2248.02	-601.422	-2313.2	-2964.33	-2850.13	-1260.47	-2082.64	-571.378	-837.6	-1484.53		1.28	3124.33	12921.3	10210	14447.2	19997.2	-15.918	4110.2	10741.3
											2.304	-2540.89	-1726.53	-431.133	-948.822	-533.156	84.9778	-1104.76	-2934.27	-2788.58	-1045.4	-2295.02	-136.356	-2762.02	-586.089	-2744.53	-3023	-2371.47	-1185.13	-1281.98	-472.711	-21.6	-1227.2		1.344	3137	10896	10840.7	12898.5	14779.2	92.582	2991.53	8996.6
											2.368	-2346.89	-1423.2	-1207.13	-1044.82	-1752.49	-31.6889	-1278.76	-2674.27	-1547.24	-1159.4	-2259.69	226.311	-2122.02	-1171.42	-3130.53	-3102.33	-1806.8	-1291.13	-1285.98	-17.3778	662.4	-1293.2		1.408	1683	10458	10968.7	10182.5	10883.2	-38.598	1714.87	6528.6
											2.432	-1782.89	-827.867	-889.133	-82.1556	-1420.49	-525.022	-2068.09	-1307.6	-2081.24	-870.067	-1460.36	533.644	-2197.36	-1840.76	-2647.2	-2808.33	-2358.13	-1142.47	-1022.64	-199.378	633.733	-947.2		1.472	2296.33	9358	15626.7	9017.82	7266.51	-39.858	2202.2	5203.27
											2.496	-1034.22	-967.2	-642.467	-238.156	-1869.82	-238.356	-1823.42	-1196.93	-2364.58	-926.733	-303.022	78.3111	-2332.69	-3032.09	-2541.87	-2489	-2416.8	-1045.8	-2096.64	164.622	-481.6	-959.867		1.536	2075	7310.67	17759.4	7679.16	5509.18	-40.418	1886.87	4022.6
											2.56	-856.222	-337.867	-236.467	-691.489	-787.822	-368.356	-1272.09	-736.267	-3065.91	-334.733	288.311	-109.689	-2785.36	-3021.42	-2247.87	-2615.67	-2571.47	-959.133	-1520.64	121.289	-454.933	-1225.87		1.6	4229	6901.33	17971.4	7421.82	3744.51	-53.718	973.533	3475.27
											2.624	-812.889	-895.867	-1061.8	-1044.16	76.1778	56.9778	-278.089	-1508.27	-2313.91	-146.733	234.978	-371.689	-2346.69	-1751.42	-1949.2	-2617	-3330.13	-1001.13	-1562.64	387.289	-636.933	-650.533		1.664	7905	5611.33	13124	5335.82	2377.18	-70.518	-133.8	2730.6
											2.688	-1006.22	-1048.53	-1459.8	-397.489	170.178	-864.356	-866.089	-1414.93	-1954.58	-201.4	-521.022	-446.356	-1484.02	-1793.42	-1741.2	-3732.33	-2984.8	-1593.8	-1131.31	-270.711	-492.933	-222.533		1.728	12750.3	4561.33	12570	4304.49	1419.84	-119.798	1.53333	2207.27
											2.752	-1197.56	-2071.2	-1405.8	281.844	-64.4889	208.311	-1012.76	-1298.27	-1717.91	-724.067	-1507.69	730.978	-1740.02	-1437.42	-1965.87	-4531	-3711.47	-2203.13	-1347.31	87.9556	-722.267	230.8		1.792	13602.3	3027.33	13006	3871.16	927.844	-53.718	498.2	1371.93
											2.816	-1039.56	-945.867	-521.8	382.511	-1025.16	138.978	-394.089	-1108.27	-1433.91	58.6	-1819.02	1414.98	-3112.02	-1672.76	-2021.2	-4944.33	-2813.47	-2554.47	-918.644	-28.0444	-846.933	-330.533		1.856	11249.7	3286	13461.4	3315.82	983.844	-237.398	746.2	1142.6
											2.88	-1946.22	-513.2	-431.8	-440.822	-812.489	691.644	-216.089	-1768.27	-1619.24	-520.067	-2945.02	295.644	-3881.36	-2139.42	-1679.2	-3838.33	-4119.47	-3177.13	-1807.98	-72.7111	-830.933	-903.2		1.92	6737	3536	13960.7	2860.49	633.844	-164.598	226.2	1141.27
											2.944	-1470.89	778.8	-349.133	-802.822	-1205.82	-105.022	-1000.09	-3192.27	-1699.91	-749.4	-3940.36	-622.356	-3988.69	-2368.09	-2727.2	-3464.33	-3836.13	-2595.8	-2943.31	-576.044	-1129.6	-1729.2		1.984	4901	2858	13817.4	1173.16	421.178	-122.458	-91.8	1511.27
											3.008	-1108.22	396.8	-981.133	-1639.49	-1386.49	-469.689	-1998.09	-4273.6	-2462.58	-1734.07	-3406.36	-1723.69	-3248.02	-2456.76	-3068.53	-3425.67	-4508.8	-2749.8	-3443.31	-762.711	-1095.6	-1929.2		2.048	3429.67	3924	11042.7	590.489	-788.156	-4.998	-239.8	1355.93
											3.072	-16.2222	-93.8667	-567.133	-1663.49	-1168.49	-301.022	-2417.42	-4155.6	-2416.58	-1622.73	-2759.02	-911.689	-3046.02	-2250.76	-4031.2	-4454.33	-3893.47	-1771.13	-2761.31	-815.378	-1164.93	-2123.2		2.112	3320.33	3175.33	6744.71	673.156	-1659.49	6.202	-58.4667	921.267
											3.136	-6.88889	-533.867	-75.8	-1285.49	-831.156	253.644	-1929.42	-3450.93	-2817.91	-1207.4	-991.022	-1231.02	-2054.69	-2458.76	-2521.2	-5011.67	-3906.8	-1131.8	-2594.64	-1182.71	-1568.93	-1278.53		2.176	4965	7130.67	7197.38	5372.49	4126.51	473.662	4704.87	6381.93
											3.2	-824.222	-988.533	64.8667	-1176.16	-831.156	320.978	-2314.09	-2993.6	-2465.24	-1560.07	-1310.36	-1440.36	-1488.69	-2405.42	-2466.53	-5059.67	-3772.13	-486.467	-3161.98	-1195.38	-1828.93	-842.533		2.24	8257	10556	17228.7	15130.5	14905.2	1453.38	13141.5	13115.9
											3.264	-904.222	-136.533	-279.8	-1058.16	-1353.16	750.311	-1842.09	-2686.27	-857.244	-953.4	-1263.69	-1635.69	-1400.69	-2882.09	-2182.53	-4191.67	-4094.8	-440.467	-3265.31	-968.711	-1812.93	-565.867		2.304	12436.3	19067.3	24683.4	21528.5	26043.2	2278.54	23538.9	20855.3
											3.328	-1032.89	-940.533	-1057.8	-1009.49	-878.489	23.6444	-1380.76	-2734.93	-511.911	-870.067	-2571.69	-1502.36	-2787.36	-2394.09	-2052.53	-3309	-4470.8	-844.467	-2587.98	-778.044	-1413.6	-301.867		2.368	15880.3	22675.3	27723.4	23484.5	29311.8	2896.64	27980.9	25123.9
											3.392	-590.222	-1069.2	-974.467	-380.822	-1712.49	1071.64	-739.422	-2620.27	-97.9111	-896.067	-3076.36	-1011.69	-2821.36	-2118.76	-1695.2	-3455	-4416.8	-189.8	-2210.64	-400.711	-1366.93	-897.867		2.432	19532.3	23014	27990.7	20127.2	32886.5	3353.74	27914.9	27235.9
											3.456	-1146.89	-1256.53	-402.467	-258.156	-1131.16	661.644	-629.422	-1977.6	-1126.58	-1282.07	-2582.36	-174.356	-2129.36	-974.089	-1153.2	-3661	-4161.47	-27.8	-2223.98	126.622	-692.267	-443.2		2.496	20456.3	20061.3	31407.4	21717.2	34329.8	3788.3	24316.9	28495.9
											3.52	-754.222	104.133	-108.467	-477.489	-310.489	1690.98	-1080.76	-1251.6	-1446.58	-1333.4	-1547.69	-87.0222	-978.022	-1048.76	-1199.87	-4680.33	-3438.13	108.2	-1945.31	205.289	-715.6	-849.2		2.56	20528.3	19408.7	31214	23519.2	36967.8	3811.54	23204.9	26422.6
											3.584	-978.222	570.133	-46.4667	-73.4889	802.844	1490.31	-1181.42	-766.267	-1344.58	-485.4	-1298.36	-588.356	-1978.69	-1684.76	-970.533	-4010.33	-3406.8	-397.8	-2027.98	-536.044	-386.267	-369.2		2.624	18425.7	18414	28930.7	26353.2	32165.8	3071.22	21322.2	26331.9
											3.648	-1273.56	111.467	-659.133	-258.156	803.511	1348.31	-732.089	-1132.27	-1631.24	-576.067	-2057.69	-1761.02	-2214.69	-2233.42	-171.2	-3359.67	-3397.47	-299.133	-1812.64	-906.711	-811.6	-549.867		2.688	17006.3	17769.3	26316	24251.8	27755.2	2390.68	19128.9	27805.9
											3.712	-1910.22	-194.533	-1007.13	-511.489	-687.156	776.311	-1366.76	-1835.6	-736.578	-42.0667	-2965.69	-1255.69	-2982.02	-2188.76	-95.8667	-2213	-3542.13	-331.133	-1895.31	-755.378	-671.6	-508.533		2.752	14957	16934.7	24173.4	20178.5	23445.8	1714.62	16956.9	29117.3
											3.776	-1560.89	-127.867	-1167.13	-1200.16	-1129.16	314.978	-882.756	-1464.27	-1308.58	-754.067	-2213.02	-1515.02	-1811.36	-1675.42	372.133	-1648.33	-3189.47	-809.8	-1619.98	-212.711	-717.6	-551.867		2.816	13948.3	18810	18470	17483.8	20300.5	1381.14	15308.9	28907.9
											3.84	-945.556	-140.533	-1720.47	-550.156	-1899.82	316.311	-1796.76	-2080.93	-2275.91	-880.733	-2382.36	-1611.69	-2261.36	-1217.42	-342.533	-2787.67	-2993.47	-1351.13	-2256.64	-646.711	-951.6	-729.2		2.88	13509	16773.3	14312.7	16049.8	17617.8	1175.62	13201.5	26295.9
											3.904	-970.222	-392.533	-2069.8	-176.156	-1676.49	-108.356	-1743.42	-2022.93	-3403.91	-1330.07	-2325.02	-2769.02	-2522.02	-1882.76	-1156.53	-3655.67	-3313.47	-1773.13	-3140.64	-584.711	-1109.6	-319.2		2.944	13301	13610	11060	13705.8	13109.8	1087.98	9990.87	21502.6
											3.968	-1642.22	-113.2	-2453.8	-146.156	-1587.82	-708.356	-2866.76	-2637.6	-3285.24	-966.733	-2911.02	-2539.69	-3706.69	-2632.76	-2208.53	-5261.67	-3712.8	-1612.47	-2583.31	-756.711	-1550.93	-729.867		3.008	13888.3	12789.3	9216.71	10417.2	11852.5	923.622	6880.87	17499.3
											4.032	-2020.89	-62.5333	-1635.8	-256.822	-707.156	-1223.02	-2299.42	-2758.93	-1581.91	-818.733	-2321.69	-1308.36	-4600.02	-2555.42	-1934.53	-5299	-3697.47	-1699.8	-2347.98	-978.044	-1782.93	-409.2		3.072	13452.3	15424	5324.04	7783.82	10044.5	648.382	6308.87	12643.9
											4.096	-1696.89	-208.533	-1091.8	-498.156	-326.489	-985.022	-1657.42	-1859.6	-471.244	-1095.4	-2083.02	-659.022	-3796.02	-1714.09	-1236.53	-4120.33	-3290.13	-1605.8	-2215.98	-1274.71	-1665.6	-631.867		3.136	12476.3	17302.7	2970.71	7865.16	9171.84	475.622	4972.87	11188.6
											4.16	-1232.89	-1529.2	-756.467	177.178	-286.489	194.311	-1292.09	-1379.6	-11.2444	-682.067	-2403.02	78.9778	-3548.69	-1005.42	-1609.2	-3260.33	-2828.8	-1195.8	-3428.64	-1237.38	-1128.27	-684.533		3.2	10283	15526.7	2926.04	6499.16	7246.51	413.042	4187.53	9957.27
											4.224	-1171.56	-1861.87	-709.133	337.178	-124.489	1154.98	-1485.42	-770.267	-781.244	-602.067	-2389.69	140.311	-1871.36	-1585.42	-2787.2	-2883.67	-2631.47	-1043.8	-2726.64	-811.378	-934.933	-441.2		3.264	9803	14263.3	3060.71	5000.49	6843.84	208.082	3135.53	9085.93
											4.288	-1620.22	-1237.87	-1305.8	333.178	-627.822	828.311	-1832.76	-1949.6	-1290.58	-830.733	-1562.36	898.311	-1522.69	-1713.42	-3765.87	-3478.33	-2734.8	-1008.47	-2696.64	-722.044	-1442.93	-309.867		3.328	8232.33	12687.3	2530.71	4070.49	7139.18	127.862	2920.87	7419.93
											4.352	-1514.22	-705.2	-1070.47	302.511	-1283.16	654.311	-1828.76	-2246.27	-1491.24	-1240.07	-825.689	728.978	-984.022	-1935.42	-3245.87	-2953.67	-3433.47	-1051.13	-2253.98	-1036.71	-1532.27	-59.2		3.392	6332.33	11274.7	643.378	3019.16	5589.84	121.702	2238.2	5425.27
											4.416	-771.556	-1007.2	-1001.8	-243.489	-1655.16	370.978	-2054.76	-2768.93	-1024.58	-734.733	-488.356	336.978	-1218.02	-2338.76	-2510.53	-2219.67	-3634.8	-581.133	-2365.98	-1552.04	-504.267	-769.867		3.456	3702.33	8809.33	310.044	3059.16	3746.51	153.062	1644.2	4343.27
											4.48	-1094.22	-1915.2	-293.8	251.178	-897.156	861.644	-1909.42	-1956.93	-1304.58	-218.067	-1027.02	-232.356	-1105.36	-1194.09	-2310.53	-2177	-3750.8	-10.4667	-2365.31	-1038.71	-2.93333	-1127.2		3.52	2061.67	6578.67	1596.71	2932.49	927.844	-51.618	971.533	4812.6
											4.544	-1794.89	-1861.2	-652.467	-23.4889	-225.156	398.311	-2202.09	-1263.6	-1340.58	-971.4	-857.022	1026.31	-1519.36	-1740.76	-1591.2	-2261.67	-3082.13	-25.1333	-2360.64	-214.711	-218.267	-598.533		3.584	868.333	4756.67	1510.71	3617.82	-104.822	-45.038	1272.87	3713.93
											4.608	-2944.22	-1177.87	-1124.47	405.178	-743.156	576.311	-2192.09	-940.933	-2035.91	-1461.4	-1609.69	1190.98	-2276.69	-961.422	-1181.2	-2229.67	-2943.47	-331.8	-2396.64	469.956	-640.267	-171.2		3.648	575	2978	798.711	2899.82	-689.489	-11.858	1571.53	3181.27
											4.672	-2139.56	-1205.2	-1285.8	-194.156	-338.489	191.644	-215.422	-1135.6	-2215.24	-1836.73	-1470.36	1279.64	-1813.36	-2040.76	-1311.2	-1695	-2915.47	-854.467	-2454.64	122.622	-879.6	-19.2		3.712	921.667	1892	194.711	4509.82	191.178	0.882	1077.53	1875.27
											4.736	-1928.89	-1029.2	-1199.8	-261.489	-558.489	-205.689	675.244	-2378.93	-1025.24	-1342.07	-379.689	-393.022	-937.356	-917.422	-1269.2	-1725.67	-3348.13	-1152.47	-2271.31	215.289	-514.267	-37.2		3.776	437.667	1623.33	1215.38	5584.49	-15.4889	-277.298	553.533	1317.93
											4.8	-1279.56	-798.533	-152.467	-128.822	-853.822	-358.356	1311.91	-2701.6	-1149.24	-1659.4	-616.356	-1393.02	-1054.69	-1767.42	-2339.87	-3173	-3618.8	-1430.47	-2738.64	-6.71111	-954.933	-863.867		3.84	400.333	1378	1478.04	7044.49	-56.1556	-316.918	-410.467	450.6
											4.864	-1192.89	-784.533	-165.133	55.8444	-1877.16	-392.356	-1104.76	-3275.6	-1372.58	-2148.73	-1206.36	-2073.02	-1757.36	-3324.09	-2497.2	-4847	-3790.8	-1459.8	-2049.31	-594.711	-762.267	-1348.53		3.904	329.667	2002.67	278.044	4285.16	-124.156	-260.218	91.5333	9.26667
											4.928	-1296.22	-1187.87	-391.8	-221.489	-2356.49	-927.689	-1902.76	-2815.6	-2672.58	-1980.07	-2976.36	-2758.36	-1982.69	-4502.09	-2782.53	-5715.67	-3298.13	-2106.47	-2313.98	-1132.71	-1030.27	-1579.2		3.968	573	1476	-416.622	2326.49	-396.822	-73.458	20.8667	285.267
											4.992	-1054.22	-1878.53	-1713.13	-870.156	-2110.49	-1453.02	-2324.09	-3015.6	-2573.24	-1749.4	-3202.36	-1665.02	-2162.69	-3670.76	-2764.53	-5192.33	-2570.8	-1832.47	-1880.64	-1016.71	-587.6	-927.867		4.032	82.3333	1664	122.044	1036.49	-652.822	35.042	818.2	1261.27
											5.056	-1142.89	-958.533	-1709.13	-296.822	-2153.82	-1411.02	-2026.76	-3476.93	-2185.91	-1290.73	-2928.36	-1431.02	-2302.02	-2994.09	-2115.87	-5513.67	-2656.8	-2115.13	-2513.98	-568.711	-641.6	-543.2		4.096	178.333	281.333	587.378	1224.49	-952.156	86.562	210.867	689.933
											5.12	-1354.22	-887.867	-1741.13	-602.822	-1534.49	-624.356	-1471.42	-3500.27	-2498.58	-1524.73	-3589.69	-866.356	-2597.36	-2328.09	-3007.2	-5107.67	-3070.8	-903.133	-2156.64	-600.711	-928.933	-1117.87		4.16	756.333	358	107.378	1175.16	-458.156	-8.078	232.2	653.933
											5.184	-1449.56	-655.867	-1423.8	-527.489	-818.489	230.311	-1727.42	-3458.27	-2123.91	-1408.73	-3111.69	-1069.69	-1480.02	-2294.76	-2114.53	-4507.67	-3895.47	-1496.47	-2179.98	-724.711	-1061.6	-877.867		4.224	2542.33	2682.67	928.711	5639.82	5657.84	272.202	2818.87	5373.27
											5.248	-1668.89	-887.867	-1995.8	-1331.49	-1445.16	456.978	-792.756	-2092.27	-2535.24	-1652.07	-2697.69	-298.356	-2667.36	-1424.76	-1166.53	-2215.67	-3724.13	-1009.13	-1963.31	-174.044	-508.933	-1507.87		4.288	8851.67	7320	11908	12204.5	13814.5	1326.4	10324.9	15074.6
											5.312	-535.556	-419.2	-1577.8	-795.489	-547.822	1524.98	-1711.42	-2339.6	-2197.91	-1131.4	-1882.36	-695.022	-3052.69	-2480.09	-664.533	-2341	-3164.13	-1298.47	-2367.98	290.622	-41.6	-1154.53		4.352	14317.7	15586	21950.7	21366.5	24479.8	2470.06	16315.5	22568.6
											5.376	-192.222	-303.867	-1153.13	-670.156	-1147.82	1001.64	-1470.76	-2224.93	-2153.24	-734.733	-1243.69	-525.689	-2430.02	-1788.76	-551.867	-2921	-2520.8	-1261.8	-2438.64	69.9556	-6.26667	-1233.87		4.416	18731	19654	26683.4	26221.8	32769.8	3291.86	22299.5	26966.6
											5.44	-426.222	-920.533	-545.133	-287.489	-384.489	781.644	-1229.42	-3314.27	-1317.91	-206.067	-1473.02	-866.356	-1582.69	-1985.42	-623.867	-3938.33	-1961.47	-1529.13	-2326.64	-234.711	-333.6	-885.2		4.48	18481	21108	25208.7	27937.2	36953.8	3452.02	22258.9	26895.9
											5.504	-1123.56	-1237.2	-1067.8	-513.489	-1646.49	132.978	73.2444	-2971.6	-1216.58	-564.067	-1136.36	620.978	-1853.36	-1862.09	-479.2	-2690.33	-2682.8	-1633.13	-1537.31	-370.711	-189.6	-1023.2		4.544	16895.7	18736	25100.7	26694.5	39536.5	3782.7	22504.2	28504.6
											5.568	-1286.89	-1300.53	-1801.13	-714.822	-995.156	-6.35556	-310.756	-2778.27	-1301.24	-1418.73	-1233.69	262.978	-3008.69	-2800.76	-1413.87	-2082.33	-3564.8	-1277.8	-1920.64	133.956	-383.6	-1610.53		4.608	15974.3	17828	28874.7	24811.2	37057.8	3807.48	17465.5	29455.3
											5.632	40.4444	-1120.53	-1263.8	-866.156	-57.8222	-208.356	-363.422	-1967.6	-1793.24	-812.067	-1568.36	-301.689	-2302.69	-3294.76	-2150.53	-1858.33	-4455.47	-1121.8	-2187.98	715.289	-812.933	-760.533		4.672	16807.7	17994.7	26474	23991.8	36725.2	3834.78	13582.2	30703.3
											5.696	669.111	-991.867	-420.467	-931.489	624.844	-367.689	-682.089	-2337.6	-2174.58	-580.733	-1208.36	-1201.69	-3063.36	-1233.42	-2264.53	-3289	-3712.8	-1268.47	-1801.31	419.289	-440.933	-1007.87		4.736	19511	19024.7	22352	25638.5	31649.8	3963.44	11206.9	32479.3
											5.76	34.4444	-621.2	1145.53	312.511	-13.8222	-359.022	-652.756	-2084.27	-2009.91	-656.733	-1862.36	-592.356	-3347.36	-2167.42	-1994.53	-3276.33	-3685.47	-1702.47	-1643.98	57.9556	-828.267	-842.533		4.8	20651.7	20192	20511.4	24600.5	26245.2	4142.36	10506.9	31631.9
											5.824	-894.889	-747.867	496.867	182.511	-213.156	536.978	-1661.42	-2620.93	-2152.58	-1955.4	-1856.36	-1206.36	-4200.02	-2561.42	-2767.87	-4113.67	-3075.47	-1576.47	-1319.98	-542.711	-696.267	-1889.2		4.864	20288.3	19591.3	23276	23258.5	18591.8	3869.22	9693.53	28059.9
											5.888	-1694.89	-584.533	308.867	39.8444	-277.822	344.978	-2474.76	-2483.6	-1765.24	-1937.4	-1882.36	-1331.69	-3513.36	-4176.76	-3053.87	-4430.33	-3537.47	-1589.13	-2179.98	-343.378	-1902.27	-1793.87		4.928	18915.7	15858.7	22855.4	20340.5	15324.5	3304.74	11164.2	22483.3
											5.952	-1143.56	-288.533	-1148.47	-964.822	362.844	336.311	-2771.42	-2612.27	-1981.24	-850.067	-2290.36	-1618.36	-3059.36	-2994.76	-2665.2	-5067	-3348.8	-1046.47	-2356.64	-272.711	-1551.6	-1694.53		4.992	16507.7	12754	21092.7	20459.8	10957.2	2379.2	11944.9	16993.9
											6.016	-1273.56	580.133	-1261.8	-1076.16	-653.156	-297.689	-2839.42	-2892.27	-2369.24	-494.067	-2359.69	-1126.36	-3244.69	-2678.09	-2010.53	-4170.33	-3370.8	-707.133	-2913.31	-624.044	-1265.6	-1145.87		5.056	11557.7	11300.7	17163.4	19269.2	8959.84	1636.22	11896.2	14513.3
											6.08	-454.889	1179.47	-1159.8	-626.822	-615.156	-24.3556	-2856.76	-2767.6	-2319.24	-603.4	-3478.36	-1275.69	-2990.69	-2812.76	-2253.2	-3695.67	-3261.47	-786.467	-2805.31	-547.378	-636.267	-982.533		5.12	8882.33	10248.7	18703.4	17690.5	5251.84	921.802	9014.87	12573.9
											6.144	304.444	872.133	-927.133	-1007.49	-1259.82	276.978	-2839.42	-2331.6	-2404.58	-676.067	-3077.69	-1905.02	-3626.02	-1896.09	-2943.87	-3512.33	-2383.47	-740.467	-2416.64	-238.044	-351.6	-679.2		5.184	6242.33	8484.67	15661.4	13733.8	4593.18	628.502	6158.87	10428.6
											6.208	91.7778	536.8	228.2	-876.156	-360.489	-6.35556	-2580.76	-1734.93	-1621.24	-520.733	-2451.69	-705.022	-3096.02	-918.089	-3327.2	-3195	-2795.47	-1475.8	-1681.31	130.622	-447.6	-1009.87		5.248	4773	6434	10122	10842.5	4231.84	449.442	4566.87	6831.27
											6.272	-310.889	40.8	112.2	-701.489	-819.822	-154.356	-1415.42	-1578.27	-1335.91	-232.067	-1867.02	-324.356	-2335.36	-576.756	-2336.53	-2635.67	-2576.8	-1607.8	-1493.98	-256.044	-872.267	-910.533		5.312	2104.33	5240	5880.71	8459.16	3693.84	194.222	3662.87	5213.27
											6.336	-816.889	-244.533	-317.8	-611.489	-405.822	-641.022	-252.756	-1491.6	-1593.24	-495.4	-2057.02	282.978	-1256.69	-1496.76	-1349.2	-2711	-3162.13	-1378.47	-1626.64	-724.711	-782.267	-1416.53		5.376	1748.33	3553.33	3810.71	7145.16	6269.18	58.982	3792.2	3732.6
											6.4	-592.222	-658.533	-1643.8	2.51111	-1433.16	278.311	-126.756	-1566.27	-1795.24	-731.4	-1734.36	-490.356	-1213.36	-1702.09	-1219.87	-2339.67	-2826.8	-1267.8	-1999.31	-1092.04	-391.6	-1231.87		5.44	2935	1586	4266.04	6511.16	7083.18	79.282	2486.87	4411.27
											6.464	-658.889	-587.2	-2149.8	-554.822	-1773.82	199.644	-837.422	-2160.93	-1158.58	-383.4	-1045.69	-1391.02	-1866.02	-2152.09	-1076.53	-2825	-3262.13	-627.8	-1889.31	-620.711	133.067	-1678.53		5.504	3605.67	1484	2310.04	3964.49	9529.84	86.702	1530.2	2899.27
											6.528	-910.889	-73.2	-1555.8	-453.489	-1887.16	915.644	-1607.42	-1556.27	-358.578	107.933	-372.356	-1764.36	-2040.69	-1892.76	-804.533	-2179	-2890.13	-528.467	-1087.98	-513.378	-129.6	-1237.87		5.568	4027.67	1070	992.711	3095.16	7626.51	77.742	860.867	3507.93
											6.592	-1008.89	-135.867	-641.8	-774.156	-1351.82	410.311	-1344.76	-1428.93	-603.911	123.267	-807.689	-2111.02	-1992.02	-1733.42	-637.867	-1729	-3096.13	-33.1333	-425.311	-320.044	-474.933	-1105.87		5.632	3475	1483.33	1732.04	1623.82	6513.18	79.282	981.533	1963.27
											6.656	-569.556	-732.533	-416.467	-1011.49	-528.489	44.9778	-1226.09	-678.933	-1033.91	-635.4	-685.689	-1118.36	-2723.36	-834.089	-1142.53	-1621	-2968.13	227.533	-1157.31	208.622	-932.267	-615.2		5.696	3031.67	390	1779.38	1843.82	4787.18	21.042	318.867	2013.93
											6.72	-988.889	-1444.53	-399.8	-875.489	-1265.82	-150.356	-1334.09	-2068.93	-2185.91	-1762.73	-1049.69	-1441.69	-2584.02	-1178.76	-2021.2	-2535.67	-3606.13	-623.133	-2721.98	645.289	-1478.27	-1373.87		5.76	2561.67	986.667	1809.38	1794.49	2937.18	-137.438	-325.133	565.267
											6.784	-1308.22	-1504.53	-1294.47	-906.822	-1291.16	-601.022	-2622.76	-2808.27	-2571.24	-1562.73	-1108.36	-1382.36	-3629.36	-1706.09	-2625.2	-4401	-3490.13	-1131.13	-3247.98	171.956	-1550.27	-1758.53		5.824	1325	1468.67	-13.9556	2659.16	2406.51	-273.798	-443.133	528.6
											6.848	-1241.56	-1212.53	-1139.8	-817.489	-1671.82	129.644	-2950.09	-2691.6	-3314.58	-1636.73	-2205.02	-1824.36	-2862.69	-2334.76	-2807.2	-4699	-4007.47	-2415.13	-3873.98	-655.378	-1142.93	-1982.53		5.888	1159	1256.67	-234.622	4080.49	1345.84	-221.718	-626.467	-100.067
											6.912	-963.556	-1158.53	-614.467	-860.156	-1961.82	971.644	-2726.09	-2516.27	-3161.91	-1038.07	-2096.36	-2010.36	-3654.69	-2874.09	-3100.53	-4404.33	-3550.13	-1677.8	-2729.98	-1210.04	-544.933	-1619.2		5.952	475	364	393.378	4565.16	1507.18	-95.298	-682.467	-28.0667
											6.976	-1024.22	-583.2	-934.467	-1704.16	-2860.49	1567.64	-1736.76	-2736.27	-1881.91	-1606.07	-2009.02	-1783.02	-2468.02	-3434.76	-2644.53	-3635	-3392.8	-1839.13	-2735.98	-750.044	-874.933	-1233.2		6.016	1001.67	-504.667	1490.04	3975.82	755.178	-143.598	-429.8	873.933
											7.04	-1321.56	-115.867	-391.133	-1428.82	-2835.82	1357.64	-1034.76	-3178.93	-1684.58	-863.4	-2381.69	-1840.36	-2348.02	-3355.42	-2605.87	-2637	-2974.8	-1320.47	-2075.31	-1354.04	-821.6	-893.2		6.08	519.667	-794	1549.38	2039.16	859.844	-131.978	-335.8	1245.27
											7.104	-1414.22	-219.867	-1247.8	-1663.49	-2222.49	161.644	-1578.09	-3611.6	-1083.91	347.267	-1772.36	-1121.69	-562.022	-2753.42	-1698.53	-2913.67	-2962.13	-1601.8	-2630.64	-1450.71	-612.933	-1066.53		6.144	537.667	-175.333	1319.38	1207.82	899.844	-79.898	-797.8	1568.6
											7.168	-1405.56	-223.867	-462.467	-1207.49	-1601.16	-199.022	-1095.42	-2914.93	-1689.24	1003.27	-204.356	-871.689	-368.689	-2556.76	-1605.87	-3638.33	-2829.47	-1487.8	-2568.64	-1760.04	-368.933	-787.2		6.208	733.667	145.333	896.044	889.156	599.844	82.502	-1453.8	1120.6
											7.232	-1758.89	-423.867	-1505.13	-853.489	-1141.82	-669.022	-1134.09	-2316.93	-1129.91	584.6	1161.64	-471.689	-389.356	-2550.76	-2569.2	-3701	-3188.13	-1540.47	-2417.31	-557.378	-91.6	-919.867		6.272	1557	3361.33	6064.71	5064.49	6631.18	512.162	1872.87	5871.27
											7.296	-1526.89	-421.867	-849.133	-711.489	-251.822	-253.022	-700.756	-2480.27	-522.578	-572.733	-3.68889	-683.022	-1200.02	-2548.76	-3429.2	-3533	-3121.47	-1210.47	-2037.98	-489.378	-436.933	-958.533		6.336	6088.33	6642	14169.4	12144.5	17122.5	1253.46	8236.87	13304.6
											7.36	-910.222	-703.2	-967.8	-476.156	-701.156	312.978	-1177.42	-2139.6	-993.911	-1268.07	-1979.02	-457.022	-698.689	-1610.76	-2991.87	-3303.67	-3634.13	-429.133	-1899.98	148.622	-456.933	-1399.2		6.4	11797.7	12659.3	22169.4	19264.5	30496.5	1751.72	16134.2	20348.6
											7.424	-602.222	-625.2	-890.467	-762.156	-1469.82	693.644	-1055.42	-2948.27	-1370.58	-904.067	-1928.36	-304.356	-1061.36	-2440.76	-1891.2	-4191.67	-3337.47	-539.133	-1482.64	-810.711	-798.267	-1547.2		6.464	15097.7	13977.3	27908	23479.2	35041.8	1886.4	21355.5	24587.3
											7.488	-450.889	-192.533	-1481.8	-636.822	-2306.49	92.9778	-900.756	-2500.27	-1604.58	-1237.4	-791.689	-131.689	-544.022	-1750.76	-1495.2	-3569.67	-3790.13	-399.8	-1503.31	-270.044	-916.267	-1195.2		6.528	14275	16044.7	29454	26755.2	36829.8	1514.98	24114.9	27048.6
											7.552	-577.556	-35.2	-1382.47	-428.822	-2137.16	353.644	-421.422	-2352.27	-1568.58	-528.067	-128.356	-372.356	-1568.02	-1554.09	-2194.53	-1525	-3145.47	-922.467	-2097.98	-446.044	-506.267	-1271.2		6.592	13013	15422	31306	27235.8	36932.5	1535.28	25571.5	29936.6
											7.616	-842.222	25.4667	-838.467	-546.156	-1665.16	899.644	-1068.76	-2222.27	-1581.91	-1604.07	-455.022	4.31111	-1600.69	-190.756	-1620.53	-900.333	-2628.8	-721.8	-1939.31	216.622	-776.267	-1088.53		6.656	15613.7	17206	26683.4	26224.5	34691.2	1105.9	26934.9	30901.9
											7.68	-1691.56	-295.2	-921.133	-612.156	-2097.82	725.644	-1263.42	-2598.27	-2331.91	-2001.4	-827.022	-895.689	-2864.69	-1828.76	-1973.2	-1739.67	-2334.13	-1619.8	-2164.64	-692.711	-997.6	-1413.87		6.72	16061	15773.3	23154	22945.8	32473.8	911.862	27227.5	30533.9
											7.744	-2271.56	-801.2	-603.133	-1234.16	-1505.16	-171.689	-1830.76	-3717.6	-2825.91	-2208.73	-735.689	-1594.36	-3035.36	-2787.42	-1760.53	-4179.67	-2768.13	-1705.13	-1644.64	-565.378	-1506.93	-1093.87		6.784	17513	14695.3	19951.4	19585.2	26651.2	488.082	23896.2	28232.6
											7.808	-2426.22	-1592.53	-1379.8	-1360.16	-2155.82	-802.356	-2196.09	-3735.6	-3730.58	-1952.07	-1416.36	-2059.02	-3393.36	-3867.42	-2894.53	-4890.33	-3532.13	-2069.8	-2469.31	-682.711	-1290.27	-1097.87		6.848	16925	13640	22040.7	17168.5	28099.8	332.402	19486.9	24829.3
											7.872	-1886.89	-1852.53	-1622.47	-1662.16	-1998.49	331.644	-2389.42	-2744.93	-3682.58	-1470.73	-1845.69	-1214.36	-3127.36	-3476.76	-2678.53	-3668.33	-3748.13	-1213.8	-1936.64	-53.3778	-1368.27	-878.533		6.912	17736.3	13225.3	21150.7	13823.8	23275.2	86.282	15371.5	23093.9
											7.936	-1562.22	-1225.87	-1877.13	-1340.82	-1855.16	932.978	-2240.76	-1786.93	-3037.24	-1111.4	-2975.02	-268.356	-2318.69	-2922.76	-2361.87	-3883.67	-3991.47	-1900.47	-2285.98	-570.044	-678.933	-1358.53		6.976	15954.3	11751.3	18736	14673.2	20317.2	-110.418	12469.5	22073.3
											8	-880.222	-1140.53	-1666.47	-1156.82	-1247.82	452.311	-2069.42	-1777.6	-2281.24	59.2667	-2844.36	-123.022	-2408.69	-1622.09	-1518.53	-4071.67	-3856.13	-1445.13	-1949.98	-586.044	-1048.27	-1523.2		7.04	12573.7	9382	14924	15450.5	13138.5	-16.058	9541.53	22325.3
											8.064	-572.889	-216.533	-1757.8	-526.822	-459.156	429.644	-1894.09	-2092.27	-1845.91	-596.067	-3454.36	-508.356	-3888.02	-2060.76	-1040.53	-5191	-3776.8	-1513.8	-2608.64	-468.711	-446.933	-1399.2		7.104	10046.3	8232	12776	14358.5	9632.51	185.682	6232.87	19347.9
											8.128	-120.222	-612.533	-1257.8	-592.822	507.511	24.3111	-2493.42	-2936.27	-1720.58	-732.067	-2788.36	-695.689	-5484.02	-2862.09	-1505.2	-4771	-2980.8	-1267.13	-2218.64	-248.044	-906.267	-883.867		7.168	7303.67	6528.67	12964.7	10978.5	5236.51	147.182	5140.2	16715.9
											8.192	-1272.89	-401.2	-483.8	-1098.16	938.178	209.644	-1837.42	-2754.27	-1000.58	-1396.73	-2838.36	-1576.36	-3824.02	-3378.09	-2061.87	-3887	-2727.47	-1300.47	-2065.31	-270.044	-822.267	-450.533		7.232	5903	5220	11107.4	7393.82	2781.18	198.562	3834.2	13955.3
											8.256	-1212.22	-54.5333	586.2	-1300.16	946.178	-287.022	-1547.42	-2854.93	-1318.58	-879.4	-964.356	-1321.02	-1920.69	-2354.09	-1852.53	-3703.67	-2748.13	-1461.13	-1870.64	-820.044	-765.6	-303.867		7.296	4486.33	2899.33	9570.04	6195.82	1837.18	66.402	2852.2	11483.9
											8.32	-1398.22	296.8	366.867	-1059.49	-322.489	-203.689	-1772.76	-1312.93	-1314.58	-817.4	-553.689	-1069.69	-738.022	-2556.76	-862.533	-3367	-3129.47	-1122.47	-1634.64	-538.044	-664.933	-207.2		7.36	3887	1994	8702.04	6367.16	2971.84	140.882	1734.2	9792.6
											8.384	-608.222	384.133	384.867	-1008.16	208.844	-49.6889	-986.756	-1096.93	-1310.58	-1201.4	91.6444	-765.689	-1600.02	-3260.09	-912.533	-3955.67	-2968.8	-1325.8	-1821.31	-652.711	-459.6	-79.2		7.424	3603	1372	8054.04	5485.82	1905.84	-15.778	690.2	6915.93
											8.448	-586.222	-280.533	-245.8	-1274.82	177.511	-227.689	-590.756	-496.267	-1420.58	-892.067	-539.689	-510.356	-1468.69	-3191.42	-1775.87	-3913.67	-2782.13	-1725.8	-2002.64	-182.044	-759.6	-175.867		7.488	2992.33	925.333	7592.04	4066.49	990.511	-127.078	314.867	5819.27
											8.512	-571.556	-15.8667	-590.467	-1816.16	448.844	668.311	123.911	-996.267	-1285.91	-329.4	-1191.02	-1460.36	-1088.69	-2097.42	-753.2	-3423	-2968.13	-1629.8	-2627.31	-643.378	-1104.27	-63.8667		7.552	2261.67	532.667	3823.38	3315.82	-762.156	-221.718	-179.8	4954.6
											8.576	-1196.89	-60.5333	-1641.13	-760.822	-29.8222	613.644	-1044.76	-1116.27	-1647.24	-292.067	-1387.69	-1041.02	-801.356	-1904.76	-141.2	-3123.67	-2465.47	-1497.13	-1999.98	-480.711	-1260.27	-502.533		7.616	1552.33	510.667	1983.38	3781.16	-219.489	-120.078	38.8667	4601.93
											8.64	-1435.56	-175.2	-1669.13	-317.489	-409.156	251.644	-1528.76	-1617.6	-2074.58	-166.067	-2103.69	-1772.36	-2556.02	-1696.76	-509.867	-2833	-2796.13	-1727.8	-2046.64	-529.378	-1092.27	-1165.87		7.68	1170.33	584.667	1622.71	4127.82	-1170.16	-97.958	-361.133	4716.6
											8.704	-1538.89	-733.867	-1799.13	-74.1556	-873.822	-1140.36	-2524.76	-2046.93	-2247.91	-670.067	-2165.02	-1874.36	-4353.36	-2218.09	-2863.2	-4493	-3076.8	-1650.47	-2285.31	-704.044	-1096.93	-1808.53		7.744	707.667	561.333	2474.71	4466.49	205.178	25.522	-663.8	4295.93
											8.768	-1608.89	-617.867	-1560.47	-1194.16	-1525.82	-848.356	-1959.42	-2243.6	-2933.24	-1043.4	-2313.02	-2411.02	-5794.02	-2160.09	-3560.53	-4647.67	-4440.13	-1747.8	-3949.31	-629.378	-1252.27	-2214.53		7.808	331	888	2586.04	4461.16	-178.156	-43.778	-917.133	4120.6
											8.832	-2396.22	-737.2	-1906.47	-1426.82	-1169.16	-425.689	-1786.09	-2374.27	-2251.24	-1466.07	-1767.69	-2054.36	-4554.69	-2740.09	-3174.53	-5640.33	-4069.47	-1441.13	-3835.98	-366.711	-1642.93	-1675.2		7.872	-34.3333	797.333	1986.04	4433.82	33.1778	13.902	-243.133	3864.6
											8.896	-2472.22	-179.867	-1743.8	-1177.49	-1256.49	82.9778	-937.422	-2154.93	-2269.91	-1584.73	-1623.02	-1209.02	-2937.36	-2740.76	-2459.2	-4047.67	-4186.13	-1506.47	-3727.31	-470.044	-1621.6	-1643.87		7.936	959	484.667	1894.04	2747.82	-1263.49	-163.898	-337.8	2867.93
											8.96	-2036.22	-161.867	-706.467	-353.489	-1346.49	41.6444	-1376.76	-2705.6	-2158.58	-1568.73	-2746.36	-1221.69	-2835.36	-2528.09	-1702.53	-3747.67	-3726.8	-1621.8	-2769.98	-635.378	-1476.93	-1409.87		8	1806.33	-526	1543.38	1669.82	-1175.49	-154.098	104.2	1823.93
											9.024	-1570.89	242.8	346.867	-684.822	-1441.82	5.64444	-1308.76	-2006.27	-2189.91	-1452.07	-2985.02	-1228.36	-2866.02	-2769.42	-805.2	-2933.67	-3530.8	-2204.47	-2321.31	-1181.38	-1222.27	-687.867		8.064	1872.33	-174	1390.71	881.156	-1154.82	-79.478	-795.133	999.933
											9.088	-1471.56	-141.2	611.533	-458.156	-605.156	204.311	-900.756	-1626.93	-2269.24	-1320.73	-2641.02	-1839.02	-2460.02	-2482.76	-1887.87	-3366.33	-3374.13	-2243.13	-1986.64	-1068.04	-983.6	-301.867		8.128	773.667	-454.667	249.378	585.822	-1154.82	45.402	-499.8	994.6
											9.152	-1372.89	-586.533	-338.467	-616.156	-551.822	376.978	-530.756	-968.267	-1682.58	-1131.4	-1679.69	-1237.02	-1963.36	-2468.09	-2331.87	-3297	-3369.47	-2709.13	-2497.98	-1494.71	-1175.6	104.133		8.192	1280.33	-242.667	-223.289	680.489	-828.156	88.942	-234.467	1095.93
											9.216	-1771.56	-675.867	-380.467	-236.156	-58.4889	1080.31	-1435.42	-1486.93	-1296.58	-1327.4	-1053.69	-510.356	-1760.69	-2450.09	-2470.53	-3662.33	-3294.13	-1879.8	-2287.31	-755.378	-1078.27	-424.533		8.256	2075	193.333	-138.622	822.489	-694.822	-39.298	54.2	966.6
											9.28	-1708.22	-985.867	-675.133	-286.156	460.178	526.978	-1732.09	-892.267	65.4222	-1575.4	-1215.69	-726.356	-3000.69	-2488.09	-1755.2	-3420.33	-2942.13	-2017.8	-2128.64	-521.378	-555.6	-773.2		8.32	5457	4814	3018.71	6754.49	7644.51	491.442	1161.53	3255.27
											9.344	-1482.22	-159.867	-343.8	-516.156	254.178	602.978	-1604.76	-222.267	-325.244	-916.067	-1499.69	-1367.02	-2668.69	-2444.76	-1973.2	-3746.33	-2660.8	-889.8	-1785.31	-512.711	-160.933	-811.2		8.384	9855	9419.33	12074.7	13500.5	20381.2	1422.3	4521.53	10229.3
											9.408	-538.889	-493.867	-718.467	-728.822	-502.489	-303.689	-503.422	-152.933	270.756	-1290.73	-1667.02	-1549.69	-3349.36	-2321.42	-1839.87	-3199.67	-3070.8	-1222.47	-1917.98	-923.378	-386.933	-408.533		8.448	15812.3	13804.7	19990.7	22935.2	35199.8	2711.84	10632.9	17158.6
											9.472	-594.222	-745.2	-642.467	-850.156	-599.822	-33.0222	-198.089	-762.933	-97.9111	-443.4	-1784.36	-654.356	-2598.02	-1927.42	-1502.53	-2786.33	-2556.8	-1452.47	-2033.31	-852.711	-745.6	-625.867		8.512	19137	18138.7	34087.4	29737.8	39730.5	3613.3	14732.2	24577.3
											9.536	-173.556	-502.533	-69.1333	-872.822	976.844	-777.689	-887.422	-1534.27	-160.578	-266.067	-1111.69	371.644	-2863.36	-1703.42	-1233.2	-2577.67	-2846.8	-2051.13	-1512.64	-1028.71	-696.267	-182.533		8.576	21827.7	19741.3	39192	29279.8	38163.2	3843.6	14558.2	26745.3
											9.6	-360.222	-1013.2	-231.8	89.1778	415.511	-933.689	-1324.76	-2467.6	-1745.24	-104.067	-2025.02	-485.022	-2672.02	-1986.09	-2155.87	-2653	-2673.47	-2068.47	-2199.31	-1542.04	-526.933	-713.2		8.64	21783.7	20406.7	39848.7	29534.5	34719.2	3820.08	11915.5	29585.3
											9.664	-803.556	-1146.53	-735.133	-210.156	-1202.49	-1449.02	-2130.09	-2986.27	-2891.24	-1748.07	-1979.69	-1402.36	-3383.36	-3208.09	-2428.53	-3733.67	-3349.47	-2199.13	-2465.31	-2170.04	-759.6	-497.867		8.704	19805	19064	30618	24468.5	32423.2	3770.1	8987.53	29233.9
											9.728	-1576.22	-1359.2	-1555.8	-280.822	-2231.82	-1627.69	-2400.76	-3444.93	-2548.58	-2282.07	-2683.69	-2332.36	-2464.69	-3705.42	-3212.53	-3783.67	-3068.13	-2079.13	-2779.98	-2162.71	-1244.27	-921.2		8.768	18717.7	21501.3	24276	26679.2	28419.8	3237.26	10082.2	29128.6
											9.792	-2144.22	-315.2	-1662.47	-1165.49	-1477.16	-443.689	-2783.42	-3432.27	-2497.24	-1232.07	-2620.36	-2217.02	-2057.36	-2906.76	-3241.87	-3960.33	-3418.8	-1547.13	-2527.31	-1342.71	-1259.6	-1295.87		8.832	18238.3	22938.7	24959.4	24913.8	23615.2	2593.26	10248.2	29990.6
											9.856	-2371.56	-312.533	-1527.8	-994.822	-1383.82	306.978	-2580.09	-2868.93	-1981.91	-1207.4	-2676.36	-1925.02	-1485.36	-1910.09	-3503.87	-3522.33	-3236.8	-831.8	-2459.31	-1229.38	-1240.27	-1353.87		8.896	19000.3	21439.3	22473.4	22730.5	18398.5	1697.12	10380.9	27999.3
											9.92	-2764.89	-1118.53	-1343.13	-975.489	-2428.49	1321.64	-2556.09	-2388.27	-2148.58	-891.4	-2130.36	-1461.69	-2452.69	-2180.76	-3173.87	-3255	-3290.8	-746.467	-2243.31	-916.044	-1082.93	-1535.87		8.96	18129	19700.7	17363.4	20103.2	18407.2	1423.56	8368.2	26649.3
											9.984	-2292.89	-976.533	-2094.47	-182.156	-1435.82	-29.6889	-1777.42	-1850.27	-2323.24	-1147.4	-1523.69	-591.022	-1949.36	-2520.09	-3289.2	-2785	-3152.8	-1013.13	-2580.64	-1120.04	-1582.27	-985.2		9.024	16368.3	17078	9878.04	19921.8	16792.5	1188.64	6895.53	23283.3
											10.048	-1408.22	-555.2	-2045.13	-208.156	-194.489	-15.6889	-1562.76	-2780.27	-2387.24	-902.733	-1151.02	-205.689	-1246.02	-2274.09	-2711.2	-2211.67	-3222.13	-2067.13	-2769.98	-321.378	-1701.6	-794.533		9.088	14697	15562.7	8117.38	23777.8	14959.2	767.382	7190.87	22670.6
											10.112	-791.556	-503.2	-2364.47	-154.822	734.844	-299.022	-1702.09	-2890.93	-2197.91	-1174.07	-1467.02	-621.689	-248.689	-2435.42	-2115.2	-2648.33	-2920.13	-2412.47	-2711.31	-12.0444	-1290.27	-850.533		9.152	12753	12232	7508.04	22961.2	11841.2	587.062	6317.53	22085.3
											10.176	-680.222	-1414.53	-1654.47	-1500.16	-629.156	229.644	-1004.09	-2260.93	-1019.24	-1553.4	-818.356	-811.022	-1242.02	-2043.42	-2131.2	-3333.67	-3747.47	-2810.47	-1856.64	-431.378	-1072.27	-1050.53		9.216	13474.3	10882.7	6802.71	19430.5	8975.18	288.162	5586.2	20549.3
											10.24	-1006.22	-566.533	-1846.47	-1266.82	-832.489	344.311	-544.089	-1922.27	-995.244	-402.733	-708.356	-379.689	-1343.36	-2799.42	-2896.53	-3383	-3806.8	-2101.8	-1090.64	-1067.38	-837.6	-1103.2		9.28	13625	8414.67	4234.71	13259.8	13217.2	387.562	5099.53	18846.6
											10.304	-943.556	453.467	-1891.8	-1783.49	-874.489	-525.022	145.911	-978.933	-845.244	-717.4	-635.022	-198.356	-1665.36	-2135.42	-2471.87	-3191.67	-4368.8	-2053.13	-717.311	-1376.04	-948.267	-470.533		9.344	14975	6322	3299.38	9859.82	14945.2	309.302	5116.87	15245.9
											10.368	-597.556	1446.13	-1405.8	-1319.49	-936.489	-737.022	-716.756	-546.267	-800.578	-1076.07	-1401.69	-186.356	-1500.02	-2957.42	-1959.2	-2660.33	-3366.13	-1923.13	-1512.64	-1370.04	-633.6	-599.867		9.408	15701.7	4578.67	3115.38	7956.49	16882.5	453.782	5038.2	11885.9
											10.432	1.77778	1071.47	-1020.47	-1726.16	-1425.16	-1063.02	-1858.76	15.0667	-434.578	-1526.73	-1671.02	51.6444	-2589.36	-3116.09	-747.867	-3219.67	-2922.13	-1752.47	-1715.98	-1013.38	-223.6	-462.533		9.472	14593.7	4514.67	3050.71	7367.16	11732.5	342.482	4756.2	9675.27
											10.496	-301.556	818.8	-717.8	-1366.16	-1799.16	-806.356	-1117.42	-876.933	-624.578	-1155.4	-1106.36	-13.6889	-2254.69	-3137.42	-852.533	-2975	-2443.47	-1609.8	-1923.31	-1186.71	184.4	-612.533		9.536	13548.3	4794	2324.71	6894.49	8522.51	329.882	3662.87	8173.27
											10.56	-993.556	-118.533	-383.8	-1391.49	-1678.49	-479.689	-619.422	-1417.6	-898.578	-1074.73	-1345.02	-346.356	-3006.69	-2874.76	-1405.87	-3592.33	-3268.8	-2047.13	-1911.31	-1264.04	-213.6	-945.867		9.6	9769.67	4754.67	1186.04	4857.82	6153.84	357.462	3137.53	6534.6
											10.624	-1344.22	-266.533	-611.8	-1452.82	-1929.16	-1301.69	-500.756	-1813.6	-1837.24	-1657.4	-1111.02	-637.022	-2993.36	-3292.09	-2064.53	-4078.33	-3755.47	-2125.13	-2318.64	-1617.38	-798.267	-1241.2		9.664	8261	4387.33	1423.38	3913.16	5034.51	343.882	1328.87	4348.6
											10.688	-1302.22	-80.5333	-1043.13	-961.489	-2051.82	-631.689	-1592.09	-2127.6	-2239.91	-1892.07	-2343.69	-621.022	-4604.02	-3011.42	-2236.53	-4491	-3697.47	-2503.8	-2230.64	-1723.38	-1804.27	-1853.87		9.728	5015	4137.33	2024.04	2532.49	3107.18	262.682	-193.8	4017.27
											10.752	-436.222	108.133	-1553.8	-902.156	-2203.16	-680.356	-2662.09	-3026.27	-2726.58	-1706.73	-2125.69	-714.356	-3773.36	-2680.76	-1745.2	-3469	-3033.47	-1982.47	-1453.31	-1958.04	-1901.6	-1401.2		9.792	4194.33	2764	1593.38	2233.16	2203.84	140.042	-449.133	4157.27
											10.816	-1315.56	-597.2	-1319.8	-52.1556	-2273.82	370.978	-1800.09	-3424.93	-2675.91	-1906.73	-2450.36	-1019.69	-3495.36	-2360.76	-2269.87	-3054.33	-3076.8	-1840.47	-1673.31	-2221.38	-1510.27	-1286.53		9.856	3411.67	2254	1488.04	944.489	736.511	130.382	-371.133	3788.6
											10.88	-814.889	-1011.87	-1288.47	-400.156	-1192.49	294.978	-1578.09	-3191.6	-2687.24	-2212.73	-1711.02	-457.022	-3194.02	-2572.09	-3167.87	-2331	-2542.13	-1131.13	-1521.98	-1808.04	-935.6	-1179.2		9.92	2571.67	477.333	784.044	949.822	560.511	255.542	837.533	2997.93
											10.944	-1766.89	-910.533	-1231.8	427.178	-309.156	78.9778	-1622.76	-2332.27	-1789.24	-1975.4	-1873.02	-633.022	-2870.02	-2164.76	-2850.53	-3077.67	-2546.8	-1337.13	-1523.31	-1464.71	-448.933	-1159.87		9.984	2281	410	1666.04	1553.16	398.511	118.482	781.533	1341.93
											11.008	-1078.89	-261.867	-1285.13	558.511	537.511	-138.356	-2020.09	-2484.93	-921.244	-1508.07	-2232.36	-860.356	-3554.69	-2132.09	-2389.87	-2663.67	-2384.8	-1811.8	-585.311	-1052.04	-687.6	-1135.87		10.048	2463.67	-300	1762.04	1759.16	249.178	127.862	471.533	1346.6
											11.072	-1572.22	-301.867	-729.133	105.844	-305.822	171.644	-1206.09	-2415.6	-419.911	-664.067	-2458.36	-1220.36	-3198.69	-1788.09	-1363.87	-3709.67	-3611.47	-2670.47	-1317.31	-527.378	-468.267	-1147.2		10.112	2201	-315.333	396.711	973.822	316.511	46.662	178.2	665.267
											11.136	-744.889	-302.533	-521.133	-545.489	-543.156	726.311	-936.089	-2872.27	-945.911	-893.4	-1261.02	-1109.02	-3104.69	-1188.76	-743.2	-3222.33	-3655.47	-2990.47	-1386.64	-755.378	140.4	-600.533		10.176	1510.33	-196	39.3778	663.822	119.178	47.082	186.867	1041.27
											11.2	-975.556	-439.867	-49.8	-1243.49	-865.822	-357.689	-447.422	-2483.6	-569.911	-1123.4	-1297.69	-1105.02	-3203.36	-284.756	-469.2	-3558.33	-3602.8	-3179.13	-1520.64	-442.044	-156.933	-521.867		10.24	1007.67	-113.333	-618.622	319.156	605.844	43.442	362.867	1875.93
											11.264	-369.556	-652.533	-15.8	-453.489	-1077.16	-551.689	-59.4222	-2850.93	-1401.24	-1683.4	-1249.02	-1438.36	-3584.02	-157.422	-1474.53	-2411	-2658.13	-3293.13	-1557.98	-844.044	-525.6	-601.867		10.304	-121	256	916.711	631.822	-405.489	16.562	437.533	2004.6
											11.328	-934.889	-961.867	-892.467	-715.489	-440.489	-1191.02	1405.91	-2302.93	-417.911	-1492.07	-1763.69	-1807.69	-3946.69	-928.089	-1999.87	-2309	-2459.47	-2934.47	-2190.64	-457.378	-916.267	-1105.2		10.368	4367.67	4394	424.711	5780.49	4945.18	782.782	4744.2	6340.6
											11.392	-506.222	-1369.2	-909.133	-76.8222	-869.822	270.978	1314.58	-3334.27	-1080.58	-1266.07	-1918.36	-2097.69	-3488.69	-744.089	-2367.2	-1566.33	-2121.47	-2517.13	-2225.98	-709.378	-557.6	-1439.87		10.432	10895.7	10982	8416.04	13720.5	19277.8	1900.12	13766.9	14955.3
											11.456	-662.889	-759.867	-1493.8	-614.822	-60.4889	-211.022	-188.089	-2778.93	-1188.58	-1154.73	-1504.36	-1318.36	-3466.02	-2061.42	-1978.53	-1979.67	-2641.47	-1845.13	-2539.98	-174.711	-527.6	-1453.2		10.496	18623.7	16928	22294.7	20503.2	34717.2	3234.04	21042.2	24970.6
											11.52	-759.556	-469.2	-1189.8	-266.822	-1423.82	-439.689	-2020.09	-3614.27	-2638.58	-1622.07	-2161.02	-524.356	-3577.36	-3186.76	-2472.53	-2467	-2469.47	-2326.47	-2668.64	-101.378	-990.267	-1539.87		10.56	21505	18110	38360	23594.5	43505.8	4307.84	23658.9	29725.3
											11.584	-860.222	-364.533	-1477.13	-1050.82	-1176.49	-845.689	-1889.42	-3117.6	-2365.91	-1924.07	-2440.36	-598.356	-3522.69	-4576.76	-1839.87	-3749	-2293.47	-2438.47	-3347.98	-44.7111	-1328.27	-1982.53		10.624	22133	19006	42794.7	24022.5	41066.5	4684.02	22250.9	29885.3
											11.648	-830.889	-817.867	-1268.47	-794.822	-1508.49	-1046.36	-1191.42	-3221.6	-2309.24	-2390.73	-3283.02	-459.689	-3320.69	-3674.09	-1457.2	-4185	-2797.47	-2753.13	-3041.31	-208.711	-1537.6	-2053.87		10.688	22094.3	20133.3	40454.7	26639.8	37269.8	4589.94	22334.2	27265.9
											11.712	-987.556	-1035.2	-1153.13	-667.489	-1860.49	-393.689	-707.422	-1725.6	-1901.24	-1914.73	-3260.36	-1087.02	-3642.69	-2380.76	-1811.87	-4295.67	-3136.13	-2117.8	-2731.98	-301.378	-1316.27	-2178.53		10.752	22719.7	21214	34238	25864.5	30311.2	3539.38	21069.5	25384.6
											11.776	-1616.89	-925.867	-565.133	42.5111	-2097.16	-426.356	-1277.42	-1432.27	-3045.24	-1462.73	-3081.02	-496.356	-2848.02	-1484.09	-2073.87	-4102.33	-3622.13	-1915.8	-1741.98	-301.378	-1260.93	-1401.87		10.816	20203	19246	32082.7	26924.5	23130.5	2938.92	19429.5	20561.9
											11.84	-1642.22	-1551.87	-677.133	99.8444	-1946.49	562.311	-1108.76	-2034.27	-1680.58	-1014.07	-2893.02	-887.022	-2901.36	-756.756	-1911.87	-3435	-2899.47	-1361.13	-1865.31	-568.711	-1368.27	-1030.53		10.88	19546.3	21094.7	29898	26934.5	15747.2	2297.16	16611.5	17318.6
											11.904	-1524.22	-1127.2	-149.8	29.8444	-373.156	464.978	-876.089	-3730.93	-1459.91	-1162.73	-2162.36	-416.356	-2114.02	-1847.42	-1383.2	-3144.33	-2405.47	-1225.13	-1023.98	-44.0444	-868.933	-852.533		10.944	19871.7	19064	27270	28401.8	13019.8	2219.04	14320.9	14970.6
											11.968	-918.889	-1137.87	-698.467	-169.489	484.178	476.978	-340.089	-2842.93	-501.244	-744.733	-1000.36	-1008.36	-2320.02	-1778.09	-1585.87	-2712.33	-2199.47	-656.467	-1650.64	59.9556	-684.267	-970.533		11.008	20923.7	18235.3	21471.4	26861.8	10443.8	1700.76	11806.2	13246.6
											12.032	-1285.56	-1054.53	-663.133	313.178	1044.18	-242.356	-1133.42	-1730.93	-1133.91	-1188.07	-326.356	-1390.36	-1442.69	-2420.09	-1871.2	-3808.33	-2117.47	-860.467	-1479.98	-172.711	-112.933	-968.533		11.072	21261.7	15238	15665.4	24284.5	8350.51	1640.84	9294.2	10710.6
											12.096	-1377.56	-1513.87	-1211.13	163.844	940.844	144.311	-1412.09	-1213.6	-1007.24	-841.4	-640.356	-936.356	-1970.02	-1898.76	-1579.87	-3768.33	-2058.8	-1149.8	-1997.98	-130.711	-320.267	-543.2		11.136	19083	15825.3	11956	21311.2	5369.84	1647.98	10464.9	7365.27
											12.16	-1326.89	-1397.2	-1641.13	344.511	391.511	63.6444	-1464.09	-1641.6	-1676.58	-2082.73	-1040.36	-403.022	-2105.36	-2608.76	-1577.2	-3514.33	-2330.8	-1003.8	-2055.98	-276.711	-490.267	-951.867		11.2	17053.7	14638.7	9550.71	21307.8	5512.51	1702.86	10198.9	5479.93
											12.224	-1096.22	-1193.2	-1445.8	221.178	-473.156	135.644	-152.089	-2235.6	-775.244	-1251.4	-1199.02	739.644	-2372.02	-1892.76	-1199.2	-3018.33	-2928.13	-870.467	-1941.98	-294.044	-759.6	-1478.53		11.264	14325	12382.7	7898.04	20172.5	9601.18	1388.28	10126.2	4042.6
											12.288	-614.222	-933.2	-1268.47	-330.822	-798.489	-457.689	-346.756	-1674.27	-693.244	-920.733	-1101.02	1088.31	-3006.69	-2056.76	-1269.87	-3433	-2094.8	-567.133	-807.311	-818.044	-780.933	-1491.2		11.328	10223.7	12565.3	5469.38	18613.8	13577.8	1052.56	7021.53	4258.6
											12.352	-876.222	-608.533	-1997.8	-572.822	-929.156	-231.689	-260.756	-1944.93	-76.5778	-516.067	-529.689	950.978	-3199.36	-1181.42	-977.867	-3037.67	-1390.13	-1331.8	-1279.98	-170.711	74.4	-967.2		11.392	7977.67	12073.3	4016.71	15297.8	14504.5	840.602	4370.2	3095.93
											12.416	-823.556	650.133	-2379.13	-864.822	-1483.16	-217.689	-602.756	-1301.6	-775.911	-610.733	-1083.69	224.978	-2768.69	-2096.09	-2428.53	-3499	-888.8	-1715.8	-1465.98	97.2889	640.4	-590.533		11.456	5467	11176.7	2476.04	12989.8	11403.8	805.742	3175.53	3324.6
											12.48	-1142.89	841.467	-2617.8	-520.822	-1813.16	-602.356	-492.089	-2414.93	-1754.58	-1316.73	-1600.36	-638.356	-2766.69	-2472.76	-2875.87	-3451	-2332.8	-2098.47	-2978.64	163.289	44.4	-860.533		11.52	3907.67	7943.33	3046.71	11345.2	9038.51	499.562	2228.2	2710.6
											12.544	-1694.22	101.467	-1763.8	-850.156	-2305.82	-490.356	-290.756	-2288.27	-2479.24	-932.733	-2557.69	-728.356	-3618.69	-3303.42	-2956.53	-4087.67	-2775.47	-2117.13	-2408.64	-516.711	-1035.6	-736.533		11.584	2660.33	7328.67	2468.71	9037.16	8753.84	478.422	2351.53	2613.27
											12.608	-2284.22	-1160.53	-1595.8	-710.156	-1931.82	-472.356	-1224.76	-2934.27	-2475.91	-1940.07	-2880.36	-1242.36	-4451.36	-3878.76	-2343.87	-4280.33	-2977.47	-1178.47	-1973.98	-1030.04	-1596.27	-1050.53		11.648	1406.33	5777.33	2472.04	6728.49	7921.84	327.642	1016.2	1939.93
											12.672	-2482.89	-1541.2	-1687.8	-137.489	-1441.16	229.644	-1188.09	-2328.93	-2197.91	-1858.07	-2331.69	-1280.36	-4244.02	-3460.09	-2800.53	-4185.67	-2840.13	-958.467	-1534.64	-1076.04	-970.933	-1205.2		11.712	967.667	3994	2548.71	3642.49	5807.18	397.362	610.2	1735.93
											12.736	-1734.89	-427.2	-2299.8	-88.8222	-93.8222	-154.356	-1684.76	-2941.6	-2134.58	-1722.73	-1677.02	-1266.36	-3610.02	-2696.09	-2765.87	-4493.67	-2609.47	-1259.13	-2073.31	-1060.71	-791.6	-1087.87		11.776	901	1713.33	2606.71	2867.16	4749.18	264.642	208.867	1383.27
											12.8	-1424.89	125.467	-1981.13	-546.822	-267.156	279.644	-1522.09	-2601.6	-2569.91	-1736.73	-1363.02	-1033.02	-2364.02	-2043.42	-1846.53	-4334.33	-3396.8	-1941.8	-2541.31	-690.044	-1170.27	-543.867		11.84	1192.33	1181.33	2160.04	3031.82	4272.51	231.462	352.2	1188.6
											12.864	-1164.22	-129.867	-1994.47	-1532.16	-805.822	-283.689	-1804.09	-3381.6	-2439.24	-1528.07	-1881.02	-1354.36	-2170.69	-772.089	-1003.2	-4183	-2420.8	-1856.47	-2650.64	-582.711	-1502.27	-253.867		11.904	1393.67	1070.67	412.044	4067.16	4707.18	118.902	-571.8	-212.733
											12.928	-1687.56	-909.2	-1315.13	-1524.82	-791.156	719.644	-1198.09	-3006.27	-1555.91	-1230.73	-2134.36	-1386.36	-1848.69	-1554.76	-962.533	-3836.33	-2414.8	-1410.47	-2225.98	-277.378	-929.6	-399.867		11.968	896.333	1966.67	408.044	2925.82	3136.51	83.482	-184.467	-501.4
											12.992	-1291.56	-1158.53	-1922.47	-1103.49	33.5111	870.978	-1.42222	-3366.93	-2060.58	-528.067	-1937.02	-1135.69	-3567.36	-1888.09	-1714.53	-3727.67	-1787.47	-1121.13	-1937.31	-60.0444	-562.933	-553.2		12.032	320.333	1426.67	1154.04	1763.82	2436.51	121.282	259.533	-454.067
											13.056	-836.889	-695.867	-1179.8	-581.489	252.178	1064.31	308.578	-2150.93	-2160.58	-260.067	-1421.02	-753.022	-3420.69	-3382.76	-2233.87	-3489	-2046.13	-1265.8	-1687.98	-380.044	-454.933	-609.867		12.096	63	1888.67	3064.71	1333.82	841.178	175.322	1079.53	933.267
											13.12	279.778	-855.2	-1337.8	-216.822	-390.489	403.644	-362.089	-1869.6	-3400.58	-814.067	-913.022	-860.356	-3434.69	-3181.42	-1985.2	-4569	-2330.8	-853.133	-2294.64	-527.378	-1072.93	-427.867		12.16	35	1170.67	2951.38	1689.82	771.844	386.722	718.2	1347.93
											13.184	-521.556	-621.867	-768.467	-471.489	-1104.49	186.311	-1593.42	-1988.27	-3149.91	-235.4	-383.689	-1338.36	-2830.69	-2996.76	-1349.2	-3571.67	-2098.13	-1252.47	-2047.98	-798.044	-633.6	-167.867		12.224	185	744	2230.04	1693.82	-184.822	279.062	156.2	1658.6
											13.248	-779.556	-783.867	-362.467	-544.822	-1047.82	1228.98	-1153.42	-2461.6	-2739.91	-1378.73	-722.356	-1777.02	-2478.02	-2908.09	-688.533	-3546.33	-3318.8	-1013.13	-1911.31	-438.044	-1130.27	326.133		12.288	-162.333	255.333	2478.71	1008.49	-172.822	226.842	121.533	971.267
											13.312	-1492.89	-387.867	40.2	-1012.16	-290.489	984.978	-1482.09	-2326.93	-1122.58	-1602.07	-821.689	-1221.02	-1940.02	-2249.42	-1243.87	-2767	-3163.47	-1681.13	53.3556	103.956	-1244.93	48.8		12.352	31.6667	512.667	2818.71	549.156	38.5111	5.922	-568.467	1066.6
											13.376	-842.889	-599.867	-1.13333	-546.822	688.844	874.978	-1486.76	-2236.27	-265.911	-2234.07	-819.022	-1074.36	-1614.02	-2555.42	-837.2	-3497.67	-3351.47	-1377.13	-162.644	-232.044	-1482.93	-215.2		12.416	1277	3323.33	6671.38	7496.49	10493.8	517.482	3474.87	5929.93
											13.44	-674.222	-525.2	-1121.8	-626.822	890.178	219.644	-2268.76	-2930.27	-421.911	-1405.4	-1275.69	-1055.69	-2912.69	-3373.42	-565.867	-3861	-2720.13	-2375.13	-861.311	-759.378	-1236.27	-1165.2		12.48	6999	8856.67	13619.4	17093.2	23611.2	2038.72	11266.9	14515.3
											13.504	-701.556	-423.867	-1694.47	-673.489	-329.156	207.644	-2126.09	-3662.93	-519.244	-1416.73	-2209.02	-2115.02	-4241.36	-3097.42	-182.533	-3405	-3612.8	-2560.47	-2382.64	-1137.38	-976.933	-1371.2		12.544	13733.7	18104	25207.4	25559.8	39585.8	3360.18	17907.5	24042.6
											13.568	-908.222	-250.533	-1951.8	-1112.82	-662.489	-440.356	-2182.09	-4106.93	-418.578	-1448.73	-2523.69	-1930.36	-4711.36	-3466.76	-1235.2	-3968.33	-3697.47	-3395.8	-2810.64	-1178.04	-1626.93	-1863.2		12.608	19746.3	21699.3	33170	27064.5	46622.5	4101.06	22972.9	28181.9
											13.632	-1142.89	-71.2	-1735.8	-1514.82	66.8444	-1250.36	-2029.42	-4392.93	222.089	-1328.73	-2037.69	-1997.02	-4682.02	-2456.76	-1821.87	-4335	-4070.8	-2740.47	-2661.98	-993.378	-1080.93	-1409.2		12.672	20478.3	22008.7	36884.7	26784.5	47826.5	3535.04	21967.5	27843.3
											13.696	-795.556	-357.2	-1107.8	-1065.49	-234.489	-1151.02	-2310.76	-3559.6	17.4222	-954.067	-1768.36	-751.022	-3853.36	-3809.42	-1698.53	-4766.33	-2964.13	-2424.47	-2710.64	-1104.71	-1002.93	-1203.2		12.736	20517	21082.7	36220.7	28781.8	46437.2	3007.8	25486.9	27202.6
											13.76	-721.556	-735.867	-615.8	-1366.16	-1060.49	-1083.02	-1945.42	-3542.93	-1077.24	-1564.73	-2001.02	-453.689	-4228.69	-2684.76	-1248.53	-5027.67	-2603.47	-1735.8	-2863.31	-1006.04	-948.933	-955.867		12.8	17286.3	22592.7	35292.7	29461.2	44884.5	2322.22	24480.2	25646.6
											13.824	-631.556	-1015.87	-839.133	-877.489	-2107.82	-701.022	-1099.42	-3113.6	-1988.58	-1111.4	-1199.69	-622.356	-3512.02	-2289.42	-1611.87	-5062.33	-2135.47	-1264.47	-3317.31	-1242.71	-1196.27	-873.867		12.864	14001.7	23359.3	33342.7	28587.2	42096.5	1727.92	24294.2	27848.6
											13.888	-608.222	-488.533	-1333.8	-1051.49	-1113.16	-319.022	-1332.09	-2574.93	-2219.91	-1497.4	-1057.02	-1139.69	-3559.36	-1549.42	-2217.2	-3882.33	-3030.13	-1011.8	-2699.98	-1056.71	-1440.93	-478.533		12.928	9963.67	20222.7	29396.7	25470.5	37887.2	989.842	19491.5	27701.9
											13.952	-766.889	578.8	-2451.13	-695.489	502.178	95.6444	-1313.42	-2867.6	-1922.58	-732.733	-1095.69	-1185.02	-1364.69	-1914.76	-3152.53	-2644.33	-2975.47	-1548.47	-1705.31	-1020.71	-1097.6	-477.2		12.992	8484.33	21920	21468	23341.2	33245.2	556.402	16096.9	28297.9
											14.016	-1184.22	678.133	-2401.8	-634.156	625.511	539.644	-1376.09	-2618.27	-1545.24	-1608.73	-1991.69	-333.022	-110.022	-1264.76	-2743.87	-2097	-3383.47	-1649.8	-1695.31	-459.378	-1578.93	-648.533		13.056	6173.67	23322	13449.4	21027.8	30717.2	294.042	11469.5	27330.6
											14.08	-1866.22	702.133	-1805.13	-612.822	1035.51	412.311	-841.422	-3508.93	-962.578	-516.067	-2259.69	-280.356	-54.6889	-1995.42	-2670.53	-2918.33	-3196.8	-1679.13	-1575.98	-128.711	-1374.27	-575.2		13.12	4460.33	22579.3	9354.04	21867.2	26980.5	370.482	9643.53	27382.6
											14.144	-2250.22	-347.2	-987.8	-219.489	953.511	264.978	-596.089	-1694.93	-137.911	-982.067	-2125.02	-627.689	-1556.69	-1116.09	-2304.53	-2775	-2747.47	-953.133	-1674.64	-72.7111	-882.267	-402.533		13.184	2597.67	18127.3	8604.71	20905.2	21309.2	260.582	7762.2	29038.6
											14.208	-1936.22	-831.867	-733.8	-193.489	1209.51	-885.022	-241.422	-1101.6	95.4222	-905.4	-2035.02	-1072.36	-1642.69	-1799.42	-3022.53	-2819.67	-1951.47	-1133.8	-658.644	-957.378	-702.267	-139.2		13.248	2538.33	14745.3	7854.04	19942.5	19962.5	127.022	8026.2	29074.6
											14.272	-1102.89	-1511.2	-913.8	-547.489	296.178	-1463.02	553.911	-312.267	-1155.24	-1749.4	-1971.69	-787.022	-1902.02	-497.422	-3351.87	-3449.67	-1568.8	-1453.8	-809.978	-1824.04	-814.933	-283.867		13.312	2603	12888	5776.71	16841.2	19074.5	116.522	7938.2	28542.6
											14.336	-408.889	-1137.2	-703.133	-883.489	-457.156	-1094.36	7.91111	-1396.93	-1185.91	-1063.4	-1584.36	-409.022	-1804.69	-723.422	-3131.2	-3985	-2125.47	-1314.47	-1354.64	-1806.71	-1101.6	-341.2		13.376	2489.67	9515.33	4132.71	15162.5	19919.2	118.902	7302.2	25537.9
											14.4	-1061.56	-550.533	-616.467	-544.822	-1206.49	-943.022	-1215.42	-1772.93	-2030.58	-1286.07	-2099.02	-364.356	-3156.02	-649.422	-2985.2	-3744.33	-3499.47	-1055.13	-2223.98	-1840.04	-1238.27	-972.533		13.44	3304.33	7241.33	5356.71	13367.2	19207.2	201.922	6262.87	23000.6
											14.464	-962.222	-507.867	-1047.8	-4.82222	-1867.16	-1133.69	-2158.76	-3146.27	-1435.91	-1705.4	-2317.69	-963.689	-3447.36	-1982.76	-3670.53	-3705	-4024.13	-817.133	-2730.64	-1801.38	-982.933	-1475.87		13.504	3256.33	5702.67	6260.04	10867.8	21603.8	111.762	4187.53	19447.9
											14.528	-549.556	-1146.53	-1535.8	-11.4889	-2387.16	-1762.36	-1934.09	-4120.27	-2464.58	-2624.73	-2655.69	-1773.69	-3697.36	-3051.42	-2907.87	-3728.33	-4263.47	-1768.47	-2047.31	-1476.04	-1722.27	-1941.2		13.568	2559	4342.67	7462.04	8188.49	21925.8	116.662	3636.87	17401.9
											14.592	-146.889	-1431.87	-1360.47	29.1778	-1966.49	-1757.69	-1570.09	-4649.6	-2217.91	-2411.4	-1365.69	-1412.36	-2715.36	-2894.76	-1807.2	-4661	-3644.13	-1770.47	-1943.31	-480.044	-1346.93	-2005.2		13.632	1945	2554	5105.38	7452.49	20115.8	254.422	3556.87	13181.3
											14.656	-942.222	-1271.87	-1377.13	-714.822	-1399.82	-1576.36	-1507.42	-4665.6	-1964.58	-1644.73	-717.689	-220.356	-2688.69	-2197.42	-767.2	-3743	-3627.47	-1897.13	-1435.98	-704.044	-1506.93	-2059.2		13.696	1267	1521.33	3782.04	6083.16	14667.2	314.762	4096.2	11762.6
											14.72	-1683.56	-1141.2	-1590.47	-718.156	-1488.49	-1807.02	-2206.09	-4199.6	-1660.58	-928.733	-1116.36	456.978	-3377.36	-2542.76	-1505.87	-3973	-3931.47	-1510.47	-1825.98	-1287.38	-1038.93	-1382.53		13.76	1178.33	1089.33	4813.38	4755.16	11092.5	306.362	2858.2	9178.6
											14.784	-1011.56	-717.867	-2418.47	-989.489	-1223.82	-597.022	-2287.42	-3706.93	-1463.91	-994.067	-1870.36	-117.689	-3506.02	-3146.09	-823.867	-3579	-3722.13	-2209.13	-1565.98	-1530.04	-984.933	-917.2		13.824	643.667	1182.67	6566.04	2749.82	8493.18	109.522	1448.87	7811.93
											14.848	-873.556	-1013.87	-2656.47	-568.156	-922.489	518.311	-2652.09	-3111.6	-2045.24	-751.4	-1596.36	-361.022	-3579.36	-3276.76	561.467	-4611	-3832.13	-2299.13	-2061.98	-969.378	-1084.93	-831.2		13.888	571.667	1188	7217.38	1625.16	7089.18	-7.098	281.533	6217.93
											14.912	-243.556	-587.867	-2518.47	-190.156	-993.156	928.978	-1908.76	-2773.6	-1588.58	-856.733	-823.022	-833.689	-2769.36	-3168.09	351.467	-3894.33	-3398.8	-2487.8	-1663.31	-0.711111	-468.267	-908.533		13.952	1616.33	1154.67	6574.71	1797.82	6144.51	156.842	506.867	5180.6
											14.976	-644.222	-1192.53	-1779.13	-147.489	-1148.49	1300.31	-1946.09	-1992.93	-504.578	-1193.4	-987.689	-679.022	-3322.02	-3127.42	204.133	-4231.67	-3398.8	-1988.47	-529.978	232.622	-862.933	-1051.2		14.016	1709	-552	6002.04	1579.16	5009.84	223.762	852.2	4991.27
											15.04	105.111	-930.533	-1816.47	-558.156	-969.156	754.978	-1305.42	-1718.27	-479.244	-1475.4	-1673.69	-842.356	-2666.69	-2733.42	46.1333	-4034.33	-3304.13	-1659.8	-525.311	17.2889	-997.6	-1141.87		14.08	1656.33	-1053.33	6386.71	1599.16	3870.51	380.562	914.867	3441.27
											15.104	-295.556	-1561.2	-1674.47	-1544.82	-197.822	759.644	-1435.42	-1790.27	-941.244	-1706.73	-1596.36	-483.689	-2414.02	-2446.09	1290.13	-4571.67	-3012.13	-651.8	-1199.31	-1136.04	-1159.6	-658.533		14.144	429.667	-20	5295.38	1375.16	2502.51	254.002	450.2	3129.93
											15.168	-612.222	-1205.87	-2041.13	-1653.49	-462.489	228.311	-1299.42	-1878.93	-1702.58	-1596.07	-793.689	-437.022	-2196.02	-2714.09	2016.8	-2731.67	-3178.8	-435.8	-2370.64	-561.378	-1149.6	-472.533		14.208	66.3333	1665.33	5480.04	1302.49	2345.84	316.162	238.867	2363.93
											15.232	-1374.89	-1047.87	-1903.13	-1286.82	-181.156	-39.0222	-815.422	-2215.6	-778.578	-2081.4	369.644	-33.6889	-3128.02	-3163.42	1997.47	-2011	-2642.8	-19.1333	-1401.98	-296.044	-505.6	-245.2		14.272	56.3333	1577.33	4913.38	1679.82	2238.51	286.762	256.867	2749.27
											15.296	-1253.56	-822.533	-2297.8	-990.156	-638.489	793.644	-925.422	-562.267	-143.244	-1914.07	330.311	-182.356	-3438.69	-2791.42	1209.47	-1519	-2594.8	-757.133	-1277.98	202.622	-661.6	-55.8667		14.336	404.333	986.667	6364.71	1795.82	2305.18	252.322	-125.133	3279.27
											15.36	-1876.89	-1270.53	-2359.8	-767.489	-1141.16	344.978	-739.422	-1529.6	-1371.24	-2271.4	-825.022	-263.022	-4238.02	-2741.42	-437.867	-3195.67	-2728.13	-1565.8	-1751.98	-446.044	-907.6	187.467		14.4	487.667	-387.333	5131.38	2199.82	2259.84	177.842	-41.1333	2689.27
											15.424	-1683.56	-1205.87	-1446.47	-560.156	-2058.49	85.6444	-632.756	-1713.6	-3059.24	-2125.4	-1849.02	-1355.69	-3669.36	-3023.42	-1331.2	-3877	-3398.13	-3066.47	-3267.31	-860.711	-1317.6	-349.867		14.464	3705	2588	5894.71	7870.49	8217.84	599.102	2920.87	7485.27
											15.488	-1893.56	-1181.2	-1844.47	-504.156	-2153.82	-854.356	-917.422	-3188.27	-4069.91	-1974.07	-2421.69	-1251.02	-3602.69	-3708.09	-1805.2	-4149.67	-3444.8	-2617.13	-3767.31	-968.044	-1395.6	-959.2		14.528	11686.3	7834.67	13756.7	17896.5	22320.5	1543.12	12724.2	15002.6
											15.552	-1056.22	-595.2	-1702.47	-1352.16	-895.822	-619.022	-1396.09	-2326.27	-3205.91	-1632.73	-1666.36	-1261.02	-2862.69	-4024.76	-2066.53	-4154.33	-2990.13	-2322.47	-3457.31	-846.711	-212.267	-1237.2		14.592	18733	17806.7	27352	30481.2	34928.5	2612.02	23152.2	23858.6
											15.616	-786.889	-1185.87	-2467.13	-1731.49	-239.822	451.644	-2220.09	-2449.6	-2548.58	-1435.4	-1601.69	-1513.69	-3541.36	-3901.42	-2419.87	-4133	-2478.8	-1649.8	-3003.98	-686.711	129.733	-346.533		14.656	23445	25302	39132	33859.2	39187.2	3704.72	28477.5	28126.6
											15.68	-308.222	-1108.53	-1163.13	-1935.49	-206.489	963.644	-2251.42	-2382.27	-2156.58	-1208.73	-2252.36	-1352.36	-4192.69	-3620.09	-1039.87	-4705.67	-2502.8	-2098.47	-3149.98	-894.044	117.067	-372.533		14.72	22459.7	28072	41504.7	32145.8	32185.8	4019.02	26420.2	27756.6
											15.744	219.778	-189.867	-829.8	-899.489	153.511	929.644	-2447.42	-2541.6	-1862.58	-846.733	-2550.36	-973.022	-4734.02	-2797.42	-1306.53	-5157	-2276.13	-1651.8	-2783.98	-1228.71	-684.933	-512.533		14.784	22229.7	26629.3	38840.7	28494.5	26915.2	3920.32	22548.2	25729.3
											15.808	-90.2222	0.133333	-377.133	-812.156	174.844	666.311	-1586.09	-2271.6	-779.244	-1040.73	-2969.02	-879.689	-3624.69	-3082.09	-1375.2	-4709	-1450.13	-1485.13	-2459.98	-1041.38	-1312.93	-1041.2		14.848	21421.7	24231.3	37465.4	29755.8	22700.5	3226.06	18817.5	21433.3
											15.872	-106.222	597.467	-797.133	-411.489	966.844	646.311	-675.422	-1581.6	-769.244	-1164.07	-2057.02	-1248.36	-2784.69	-2658.76	-2044.53	-3992.33	-1486.13	-1631.8	-2049.98	-1022.71	-1634.93	-1355.2		14.912	23978.3	23181.3	36304	30191.8	20102.5	2748.66	16308.2	18818.6
											15.936	-889.556	-992.533	-1253.13	-350.156	620.844	549.644	-93.4222	-2008.27	-1075.24	-982.733	-1147.69	-1675.02	-2100.02	-2588.09	-1519.2	-4101.67	-1932.8	-2245.8	-2275.98	-1006.04	-1376.93	-1317.87		14.976	25553	21728	32986	27652.5	16385.2	2546.78	13278.9	16117.3
											16	-639.556	-423.2	-1092.47	-339.489	1181.51	365.644	-914.089	-2072.93	-1732.58	-506.733	-591.022	-869.022	-2811.36	-1990.09	-1815.2	-4941.67	-2610.8	-2073.13	-1319.98	-1226.04	-588.267	-995.867		15.04	23977	21120	28516.7	24103.2	12815.8	2424.14	12226.2	13139.3
											16.064	-605.556	-1453.2	-723.133	-722.822	587.511	884.978	-1331.42	-2772.27	-1325.91	-252.067	-925.689	-633.022	-2566.02	-1991.42	-2803.87	-4667	-3497.47	-1841.13	-631.311	-200.711	-308.267	-819.2		15.104	20695	21721.3	27014	24763.8	10349.8	2055.38	10761.5	10405.3
											16.128	479.778	-702.533	-382.467	-1594.82	-145.822	310.311	-1172.09	-2896.27	-1204.58	-147.4	-1091.02	-203.022	-3193.36	-2151.42	-2822.53	-3675	-2780.13	-1092.47	-480.644	-208.044	-116.267	-454.533		15.168	17695.7	21767.3	29400.7	25892.5	6873.18	1701.18	8574.2	7906.6
											16.192	437.111	-1084.53	-1059.8	-1683.49	-1895.16	307.644	-34.0889	-2943.6	-1530.58	-980.733	-1207.69	-511.689	-2554.02	-1139.42	-2366.53	-2785	-2845.47	-1329.13	-878.644	423.289	-1101.6	-99.2		15.232	15884.3	19168.7	28788.7	26259.2	5043.18	1041.92	4931.53	6741.27
											16.256	-120.889	-132.533	-1003.8	-1318.82	-1461.82	-100.356	139.244	-2740.27	-1775.24	-1582.07	-1048.36	-508.356	-2775.36	-1735.42	-1725.87	-3207.67	-2584.13	-1411.8	-1355.98	451.956	-1263.6	-68.5333		15.296	12523	18049.3	23358.7	21825.8	2745.18	824.782	2676.2	4726.6
											16.32	-1137.56	-122.533	-1254.47	-1246.82	-1767.82	857.644	117.244	-2554.27	-2256.58	-1481.4	-2221.02	-1748.36	-2456.69	-2072.09	-2301.87	-3138.33	-3658.8	-1971.8	-2230.64	517.956	-1866.27	-829.2		15.36	10325.7	17786.7	17155.4	18590.5	2769.84	641.382	1598.2	5615.93
											16.384	-2051.56	-495.2	-192.467	-267.489	-1341.16	582.311	-1169.42	-2073.6	-2087.24	-1320.07	-2939.69	-2205.02	-3100.02	-3336.76	-2046.53	-3824.33	-3581.47	-2034.47	-2851.98	-518.711	-1373.6	-1389.87		15.424	7773	17552	13951.4	14763.2	1583.84	695.562	1274.2	4367.27
											16.448	-2117.56	-1235.87	-417.133	-834.156	-1944.49	10.9778	-1938.76	-2082.27	-2634.58	-933.4	-2198.36	-2317.69	-2638.69	-2874.76	-2598.53	-3383.67	-3622.13	-2305.8	-3151.31	-935.378	-1042.27	-1840.53		15.488	6315	12537.3	12354.7	14405.2	1622.51	527.982	-87.8	4117.27
											16.512	-1708.89	-1326.53	44.8667	-542.822	-1580.49	-683.689	-3007.42	-2696.93	-2079.24	-1282.73	-1941.69	-1609.69	-2285.36	-2679.42	-2728.53	-3594.33	-3530.13	-2025.8	-2655.98	-1264.71	-780.267	-1002.53		15.552	5007.67	9212.67	9550.71	12621.2	1219.84	427.462	935.533	2845.93
											16.576	-1056.89	-719.867	-562.467	-1240.82	-1385.82	-622.356	-2721.42	-3316.27	-1450.58	-691.4	-1532.36	-1906.36	-2450.02	-2832.09	-2656.53	-3485.67	-3900.8	-1411.8	-2665.98	-647.378	-366.933	-1093.87		15.616	4585.67	8368	6846.71	11129.8	1513.18	305.522	1280.87	3089.27
											16.64	-224.222	-739.867	-793.133	-735.489	-2153.82	-614.356	-2847.42	-3614.93	-758.578	-1532.07	-2615.69	-2777.02	-2480.69	-2796.09	-1957.87	-4103	-3563.47	-1030.47	-1860.64	-1172.04	-546.267	-649.2		15.68	3070.33	8779.33	5790.71	8325.82	1755.18	377.622	1638.2	2779.27
											16.704	-515.556	-654.533	-1260.47	-576.156	-2079.82	-699.022	-2124.76	-3046.27	430.756	-1408.73	-2059.69	-1964.36	-2910.69	-3328.76	-1887.2	-3783	-3573.47	-1110.47	-1651.31	-1179.38	-498.267	-683.867		15.744	2152.33	7446.67	4591.38	5975.82	1240.51	370.622	585.533	1969.27
											16.768	-720.222	-873.2	-1336.47	-332.822	-1314.49	-1057.69	-2020.76	-2883.6	166.756	-1836.73	-2207.69	-1399.02	-3125.36	-2689.42	-2501.87	-3673	-3300.13	-1727.8	-1356.64	-1336.04	-297.6	-613.867		15.808	1705.67	7532	4184.71	4748.49	1383.18	497.882	187.533	1781.27
											16.832	-1137.56	-91.8667	-1057.8	-140.156	-807.822	-788.356	-1334.09	-2470.93	463.422	-669.4	-1868.36	-32.3556	-2622.69	-3338.76	-2263.87	-2453.67	-2834.13	-1931.13	-1559.98	-1032.71	82.4	-809.867		15.872	1576.33	9906.67	3058.04	3479.82	2036.51	477.162	-439.8	1207.27
											16.896	-1674.22	150.8	-362.467	503.844	-1257.82	-157.689	-565.422	-2696.93	-5.91111	-765.4	-2157.69	-1177.69	-2852.69	-2744.76	-1483.2	-3061.67	-2440.8	-2295.13	-986.644	-904.711	131.733	-1333.2		15.936	241.667	13984	3309.38	4007.16	2143.84	499.142	24.2	1178.6
											16.96	-593.556	172.8	-649.8	143.178	-1813.82	199.644	9.91111	-2352.27	-123.244	-670.733	-1745.02	-785.022	-2479.36	-2831.42	-1391.87	-2813.67	-2462.8	-1898.47	-641.978	-878.044	-707.6	-885.2		16	-968.333	13280	2498.71	2810.49	1198.51	485.562	134.867	1287.27
											17.024	-1146.22	-611.867	-1126.47	-111.489	-1320.49	674.978	-904.089	-2134.27	-688.578	-1302.73	-1986.36	-2514.36	-3382.69	-1031.42	-1559.87	-3973.67	-3316.8	-1723.8	-602.644	-356.711	-1010.27	-702.533		16.064	-328.333	12829.3	1646.71	2202.49	201.178	599.102	1271.53	2665.93
											17.088	-521.556	-971.867	-1660.47	-260.822	-726.489	618.978	-1830.09	-1001.6	-1697.91	-1101.4	-1361.69	-1156.36	-2434.02	-1559.42	-1993.2	-3400.33	-2934.8	-1371.13	189.356	7.95556	-1142.93	-537.867		16.128	566.333	9953.33	1668.04	2913.16	105.178	512.302	944.2	3094.6
											17.152	-1288.89	-685.867	-1158.47	-393.489	126.844	868.311	-2343.42	-1665.6	-1965.91	-731.4	-1201.69	-1019.69	-1400.69	-2098.76	-1957.2	-2262.33	-2160.13	-1811.8	-354.644	9.28889	-211.6	-356.533		16.192	1764.33	11073.3	1604.04	4153.82	1091.84	428.582	893.533	7011.93
											17.216	-786.889	129.467	-525.8	207.178	564.844	174.311	-1253.42	-2728.27	-1222.58	-413.4	-441.689	470.311	-1092.02	-2935.42	-1989.2	-2026.33	-1068.8	-1543.8	-192.644	-660.711	-650.267	-553.867		16.256	1079.67	9474	1315.38	4904.49	1389.18	258.062	158.867	8645.27
											17.28	-1471.56	100.8	-745.8	-546.156	-795.156	-365.022	-1436.76	-3760.93	-1085.24	-922.067	-2114.36	-125.022	-971.356	-3068.76	-2509.2	-2846.33	-1734.13	-1740.47	-1919.31	-1186.04	-529.6	-453.2		16.32	757.667	8908	1142.04	4765.82	1145.84	263.522	-561.8	11083.9
											17.344	-1798.22	-271.867	-1161.13	-744.156	-2635.16	-694.356	-1772.76	-3442.27	-1491.91	-1514.07	-2745.02	-676.356	-1622.02	-3022.09	-2337.2	-4199.67	-2804.8	-936.467	-1887.31	-1255.38	-1406.93	-1376.53		16.384	117	5701.33	1802.71	4565.16	1153.18	242.242	-114.467	8576.6
											17.408	-2466.22	-1081.2	-1516.47	-1288.16	-3167.82	-598.356	-1974.76	-3447.6	-1745.24	-2096.07	-3060.36	-1255.69	-2362.02	-3453.42	-2451.2	-4394.33	-3598.13	-839.8	-2823.31	-1464.04	-1130.27	-1636.53		16.448	802.333	4105.33	2478.71	4458.49	731.844	223.622	-394.467	8110.6
											17.472	-1804.89	-1382.53	-1356.47	-1134.16	-1716.49	-227.689	-1350.09	-3378.93	-1993.91	-1936.73	-2132.36	-1512.36	-2262.02	-2628.09	-2623.2	-3695.67	-3250.8	-601.8	-2533.98	-1636.04	-968.267	-1919.2		16.512	1495.67	6029.33	5794.71	12535.8	8403.18	1475.22	4368.87	12302.6
											17.536	-1759.56	-1404.53	-1115.13	-616.156	-1348.49	180.311	-1240.09	-2609.6	-2144.58	-1818.07	-2243.69	-1445.69	-2009.36	-2367.42	-3079.2	-4116.33	-3053.47	-1348.47	-2189.98	-1709.38	-612.933	-1012.53		16.576	10449.7	13497.3	16527.4	21979.2	26737.8	3115.46	12158.2	19844.6
											17.6	-531.556	-1144.53	-1284.47	-351.489	-1852.49	-1.02222	-1676.09	-2248.27	-2528.58	-1936.07	-2811.02	-1426.36	-2017.36	-2029.42	-3217.2	-4249.67	-3337.47	-1497.8	-1821.98	-1029.38	-990.933	-1043.2		16.64	18849	21547.3	29844.7	31136.5	49253.8	5061.74	22538.9	27742.6
											17.664	-740.222	-789.867	-341.133	-787.489	-1548.49	-374.356	-2754.09	-779.6	-1996.58	-984.067	-2454.36	-908.356	-2811.36	-2346.76	-1615.87	-4015.67	-3551.47	-1065.13	-2003.31	-571.378	-1083.6	-870.533		16.704	25252.3	23464	44260.7	31933.8	58591.2	6019.06	28998.2	30911.9
											17.728	-169.556	-256.533	-419.133	-786.822	-1381.16	-533.689	-1768.09	-1642.93	-622.578	-964.067	-3017.69	-1090.36	-3514.02	-2555.42	-906.533	-2673	-3349.47	-1194.47	-1706.64	-353.378	-709.6	-755.2		16.768	25221.7	22643.3	47570	30683.2	57382.5	6339.24	30787.5	33460.6
											17.792	-980.889	-346.533	-630.467	-1300.82	-531.156	-668.356	-982.756	-2119.6	-813.911	-448.067	-2491.69	-893.022	-4017.36	-2696.09	-1431.2	-3663	-2843.47	-1284.47	-2149.98	-527.378	89.0667	-262.533		16.832	23257.7	23026.7	45896	29694.5	50953.2	6204.84	29592.2	32440.6
											17.856	-646.889	-903.2	-1435.13	-1225.49	-914.489	-411.022	-490.089	-3780.93	-789.911	-1245.4	-1565.69	-1624.36	-3366.02	-2690.76	-2793.2	-4375.67	-2547.47	-1911.8	-1457.31	-320.044	-60.2667	78.1333		16.896	22093	24318	40152.7	29681.8	51244.5	5375.62	29683.5	29672.6
											17.92	-689.556	-1107.87	-1461.8	-1513.49	115.511	-224.356	-566.756	-2833.6	-1205.24	-1847.4	-256.356	-818.356	-2240.02	-2944.09	-3145.2	-5669.67	-2642.13	-1547.13	-2210.64	-268.044	-118.267	-623.2		16.96	22923	21470.7	40802	29903.8	48783.2	4628.3	28668.2	23802.6
											17.984	-794.222	-1166.53	-1274.47	-1433.49	-375.822	287.644	-709.422	-2032.93	-454.578	-1276.73	-257.689	-317.689	-1530.69	-2660.09	-2259.2	-4479.67	-3228.13	-2441.13	-1491.98	-375.378	-500.267	456.8		17.024	22326.3	16428	42484.7	30951.8	46667.2	4331.36	28922.9	20547.9
											18.048	-924.889	-856.533	-1519.13	-1067.49	-1149.82	73.6444	559.911	-1862.93	1.42222	-492.067	-884.356	-553.022	-1498.02	-2280.76	-1847.87	-3589.67	-2895.47	-2504.47	-1514.64	-230.711	-825.6	854.133		17.088	21169.7	12960.7	40862.7	29092.5	40232.5	4031.48	25390.2	19071.3
											18.112	-1352.89	-1605.2	-1352.47	-699.489	-1655.16	246.311	26.5778	-2180.27	92.0889	373.933	-880.356	-898.356	-1703.36	-2222.09	-682.533	-3079.67	-2082.13	-2883.13	-1395.31	24.6222	-746.933	1516.8		17.152	15661.7	10840	34653.4	27973.8	33699.2	3850.88	23920.2	20321.9
											18.176	-1111.56	-1701.2	-1029.13	-736.822	-611.822	1408.98	-308.089	-2794.93	224.089	-264.067	-1134.36	-1371.02	-1472.02	-2338.76	-870.533	-2255.67	-1705.47	-2247.13	-1629.31	-410.044	-732.267	1139.47		17.216	12757.7	9008.67	32280.7	25026.5	27913.8	3164.88	20150.9	19105.9
											18.24	-1730.22	-2082.53	-759.8	-812.822	-323.156	1636.98	-1502.09	-2560.27	-779.244	-1556.07	-2020.36	-381.689	-2246.02	-2526.76	-1060.53	-2814.33	-2631.47	-1855.13	-2681.98	-1008.04	-696.267	173.467		17.28	10281.7	7181.33	30152	22093.8	22762.5	2798.64	17236.9	17845.9
											18.304	-1634.89	-1750.53	-1262.47	-1218.82	-689.156	812.311	-1770.76	-2870.27	-1369.91	-2219.4	-3018.36	-317.689	-2534.69	-1526.76	-2321.2	-3005	-3884.8	-1644.47	-2913.98	-1827.38	-957.6	-593.867		17.344	8679.67	5392.67	26957.4	17679.8	19996.5	2312.7	13541.5	16029.9
											18.368	-2782.22	-1403.87	-1112.47	-1254.16	-1260.49	31.6444	-1859.42	-2516.27	-2011.91	-2469.4	-2377.69	-432.356	-2799.36	-2114.09	-2211.87	-3739.67	-3686.8	-1976.47	-2941.31	-1507.38	-800.267	-1239.87		17.408	8519.67	4439.33	20627.4	13011.8	16473.8	2448.64	10864.9	14869.9
											18.432	-2036.89	-1517.2	-1454.47	-1123.49	-1622.49	318.311	-1516.09	-3166.27	-1395.24	-2130.73	-2760.36	-679.689	-2163.36	-2420.76	-2293.87	-3241	-3235.47	-1869.13	-2871.31	-617.378	-291.6	-1397.87		17.472	6481	3158	16683.4	10117.8	14941.2	2278.12	10208.9	13113.3
											18.496	-1902.89	-1420.53	-1339.8	-296.822	-1735.16	455.644	-1598.09	-2918.27	-1769.91	-1756.07	-2672.36	-374.356	-2330.02	-3112.09	-2976.53	-3817.67	-3358.13	-1605.13	-1996.64	-46.7111	-310.267	-1475.87		17.536	4357	3464.67	14525.4	9408.49	12037.8	2112.78	8350.2	10829.3
											18.56	-997.556	-1574.53	-1539.8	-346.822	-1605.16	-49.0222	-609.422	-3036.93	-2431.91	-1522.07	-3435.69	-243.689	-2621.36	-3192.76	-3093.87	-4367	-3470.13	-1299.13	-1246.64	19.2889	-542.267	-1477.87		17.6	1831.67	2143.33	12611.4	9111.16	11247.8	1443.3	7112.87	10145.3
											18.624	-946.222	-631.2	-1442.47	25.8444	-1185.16	-85.0222	-706.089	-2585.6	-2397.24	-1302.73	-2653.02	44.3111	-3380.02	-2988.09	-2523.87	-5165	-3284.13	-1682.47	-526.644	-932.044	-587.6	-958.533		17.664	2023.67	1708.67	9694.71	8884.49	8174.51	989.842	4931.53	11068.6
											18.688	-1039.56	-553.2	-1505.13	-753.489	-512.489	309.644	-214.089	-2847.6	-1325.24	-1258.73	-1323.02	-1553.69	-4228.69	-2232.09	-1432.53	-4181.67	-2896.8	-1944.47	-1244.64	-1284.04	-1047.6	-23.2		17.728	1807.67	1117.33	7715.38	6857.82	7345.84	695.982	4095.53	10135.9
											18.752	-542.889	-208.533	-1529.13	-572.822	-377.156	124.978	-186.756	-2250.93	-1441.24	-476.067	-714.356	-2095.69	-4194.02	-1616.09	-2083.87	-4279.67	-2662.13	-1294.47	-2293.31	-1512.71	-1192.27	-359.2		17.792	2545.67	1677.33	5784.71	7201.16	4337.18	701.302	3310.2	8725.93
											18.816	-1292.22	-346.533	-1625.8	-1344.16	54.1778	121.644	98.5778	-2374.93	-1810.58	-298.733	-1165.02	-2769.02	-2641.36	-1796.09	-2011.2	-3453	-3037.47	-1123.8	-2581.98	-930.711	-1367.6	-452.533		17.856	2367.67	1834.67	5580.71	7347.16	4036.51	814.002	3138.2	6442.6
											18.88	-1778.89	-1017.2	-1677.13	-422.156	-261.822	-842.356	337.911	-2140.93	-2573.24	139.933	-1364.36	-2147.69	-1675.36	-2311.42	-2226.53	-3384.33	-3012.8	-1357.8	-2031.98	-268.044	-1491.6	-1047.87		17.92	2453.67	1629.33	5887.38	8321.16	3395.84	820.582	5375.53	4724.6
											18.944	-1439.56	-1325.2	-1627.13	-540.156	-1253.82	-1058.36	80.5778	-2346.93	-1516.58	-131.4	-2329.02	-783.022	-929.356	-1900.09	-2053.87	-2243.67	-3074.8	-1658.47	-1381.98	824.622	-1159.6	-679.867		17.984	870.333	1534.67	6329.38	8384.49	3339.18	940.842	8160.87	4449.93
											19.008	-88.2222	-1365.87	-1401.13	-208.156	-913.822	-1089.69	279.911	-1838.27	-1225.91	159.267	-1479.02	-530.356	-1531.36	-1233.42	-1826.53	-2517.67	-3462.13	-1836.47	-1036.64	367.956	-1248.27	-666.533		18.048	-183.667	1448	6219.38	7733.16	3236.51	845.782	9402.87	2945.27
											19.072	277.778	-753.867	-1047.8	-566.156	-32.4889	-150.356	-132.756	-1481.6	-1151.91	305.933	-2525.69	-289.689	-2224.02	-1234.09	-1403.2	-2383.67	-3169.47	-1559.13	-1982.64	-379.378	283.733	50.8		18.112	-188.333	643.333	5907.38	7279.82	2856.51	914.662	7471.53	2931.27
											19.136	-18.2222	-591.2	-479.8	-482.822	797.511	-217.022	-736.756	-2318.93	-889.244	81.9333	-1201.69	-565.689	-3094.69	-756.756	-723.2	-2733.67	-2861.47	-1596.47	-2065.98	-353.378	-4.93333	-115.2		18.176	764.333	766	5721.38	6483.16	3119.18	753.522	5160.87	1590.6
											19.2	-1080.89	-632.533	-513.8	-466.156	-741.156	-161.022	-748.756	-2706.27	-1421.91	-695.4	-2131.69	-1063.02	-3456.02	-1451.42	-1167.2	-2513	-2126.8	-1498.47	-2273.31	-578.044	184.4	88.1333		18.24	1642.33	-23.3333	5516.04	5485.16	2927.84	879.522	4184.87	1614.6
											19.264	-1402.89	-622.533	188.867	-1386.82	-1732.49	-257.689	-710.756	-3276.93	-1712.58	-1185.4	-1967.69	-1075.69	-2923.36	-1282.09	-1315.2	-2970.33	-2274.13	-1695.8	-2348.64	-604.044	-1555.6	-933.2		18.304	861.667	566.667	4180.71	4314.49	1957.18	698.222	4910.2	1420.6
											19.328	-2334.89	-717.867	-689.133	-1220.82	-2942.49	335.644	-1146.76	-2600.27	-2488.58	-2088.07	-2590.36	-2151.69	-2316.69	-2596.09	-1783.87	-3281.67	-3157.47	-1778.47	-2628.64	-2165.38	-1564.27	-1527.2		18.368	869.667	205.333	3788.71	2803.16	1843.18	647.122	5957.53	1776.6
											19.392	-1912.89	-1048.53	-210.467	-990.822	-2511.82	-121.689	-1825.42	-2536.93	-2464.58	-2159.4	-1915.69	-1987.69	-2664.02	-2892.09	-2335.87	-4086.33	-3995.47	-1454.47	-2234.64	-1885.38	-1493.6	-2250.53		18.432	621	733.333	2875.38	2430.49	669.178	456.722	5273.53	2097.27
											19.456	-2020.22	-623.2	-920.467	-399.489	-2618.49	194.978	-1906.09	-3036.27	-2083.91	-2069.4	-2113.02	-1905.69	-2546.02	-3287.42	-2569.2	-4484.33	-4361.47	-1587.8	-1681.98	-1552.71	-1050.93	-1248.53		18.496	427.667	689.333	3356.04	2203.16	1378.51	555.282	4796.2	2265.27
											19.52	-1781.56	-875.2	-1025.8	-696.822	-2147.82	-243.689	-1651.42	-2474.27	-2317.91	-1717.4	-1539.02	-1351.02	-1680.69	-2884.09	-2824.53	-4394.33	-3512.8	-1965.8	-1990.64	-1549.38	-1322.93	-511.2		18.56	1966.33	5484	4346.71	9150.49	10661.8	744.982	4636.87	5711.93
											19.584	-2516.22	-993.2	-1863.13	-732.822	-1765.16	105.644	-1270.09	-1920.93	-1968.58	-2002.07	-1477.02	-309.022	-2294.02	-1540.76	-2022.53	-4326.33	-2436.13	-1951.13	-1615.31	-1622.04	-1098.93	-1.2		18.624	10915	16611.3	14192.7	20026.5	25735.8	1976.98	11216.2	15931.3
											19.648	-2412.89	-1806.53	-1447.13	-402.822	-1817.82	-1045.69	-2026.09	-602.267	-2306.58	-1683.4	-351.022	3.64444	-3099.36	-1582.09	-2722.53	-3003	-2063.47	-1211.8	-1547.31	-1643.38	-988.933	-535.867		18.688	18387.7	24409.3	27484.7	32092.5	38325.2	4040.02	18566.2	27641.3
											19.712	-1722.22	-1771.87	-967.133	83.1778	-1249.82	-759.689	-1806.09	-1310.93	-1842.58	-1019.4	-627.022	909.644	-3282.69	-1822.76	-2133.2	-2327	-2750.13	-1432.47	-1669.98	-1108.71	-778.933	-905.2		18.752	25986.3	29397.3	40767.4	37061.8	41647.2	5303.8	24278.2	36041.3
											19.776	-846.889	-1567.2	-689.8	127.844	-581.156	-1107.02	-1893.42	-1554.27	-2075.91	-243.4	-73.6889	24.9778	-2774.69	-2671.42	-3086.53	-2349.67	-3686.13	-1731.13	-2455.98	-780.711	-705.6	-558.533		18.816	26916.3	28008	42534.7	37057.8	38819.2	5347.06	25016.9	37001.9
											19.84	-491.556	-1257.2	-1605.13	-333.489	-598.489	-677.022	-1671.42	-2487.6	-1638.58	-956.067	-878.356	542.311	-1835.36	-2432.76	-2813.87	-3739	-3535.47	-1796.47	-2680.64	-711.378	-733.6	-567.2		18.88	28634.3	28918.7	38670.7	34167.2	36931.8	4252.68	24841.5	36269.9
											19.904	-588.222	-831.2	-1809.8	-714.822	-1241.16	-255.689	-1626.09	-2761.6	-781.244	-1038.73	-957.689	-945.022	-2120.69	-2118.76	-2675.87	-4275.67	-2835.47	-1183.8	-2011.31	-824.044	1.06667	-447.2		18.944	27312.3	28551.3	34355.4	32775.8	33604.5	3263.72	23196.9	35417.3
											19.968	-935.556	-542.533	-1734.47	-1384.82	-1357.16	-591.022	-1554.76	-3032.27	55.4222	-882.733	-1367.69	-1093.02	-1108.69	-1411.42	-2143.87	-3441.67	-2026.13	-1360.47	-1242.64	-1103.38	-788.933	-78.5333		19.008	24413	28340	31211.4	32801.2	32582.5	2543.98	20434.9	32085.9
											20.032	-387.556	-564.533	-1474.47	-1396.16	-686.489	-741.022	-1396.76	-3164.27	343.422	-823.4	-1435.02	-992.356	-2456.69	-1724.09	-2434.53	-2565.67	-2305.47	-1722.47	-1785.98	-798.711	-722.267	-756.533		19.072	23296.3	28118.7	28730.7	36170.5	28339.2	1891.02	15552.2	27989.3
											20.096	-130.222	-1045.87	-1794.47	-1528.82	-1289.82	-1230.36	-1365.42	-3119.6	486.089	-1501.4	-2063.02	193.644	-1116.69	-1993.42	-2657.2	-2937	-2505.47	-1498.47	-2259.31	511.956	-1272.27	-489.867		19.136	20429	25470	22402	35063.8	24173.2	1730.72	12903.5	23101.9
											20.16	-658.889	-649.867	-1415.8	-1214.82	-2307.16	-993.689	-1344.09	-4052.27	-18.5778	-1977.4	-2535.69	289.644	-1976.02	-3106.09	-2450.53	-3874.33	-2681.47	-1636.47	-3472.64	247.956	-1284.27	-1913.87		19.2	17520.3	20931.3	16926	34466.5	16553.2	1391.08	8824.2	20449.9
											20.224	-1006.22	-179.2	-665.133	-960.156	-2448.49	-763.022	-1200.09	-4124.27	-333.911	-2004.07	-2391.02	-543.022	-1480.02	-3639.42	-2573.87	-4417	-3056.8	-1740.47	-2745.31	-616.711	-1630.27	-1535.2		19.264	13220.3	16472	11241.4	30697.2	12615.8	1286.22	6578.2	17819.3
											20.288	-962.222	98.1333	-389.8	-630.822	-1760.49	-659.022	-484.756	-4366.93	-1779.24	-1395.4	-2249.69	-1444.36	-2952.02	-3820.76	-3143.87	-4499.67	-3512.8	-1802.47	-2917.31	-1758.71	-1998.93	-2331.87		19.328	9997.67	12586	9245.38	29901.2	9173.84	1134.32	4526.2	14159.3
											20.352	-692.222	-156.533	-1039.8	132.511	-1005.82	-625.689	-559.422	-4199.6	-2263.91	-1455.4	-1891.69	-1351.02	-3790.02	-2505.42	-3221.2	-4554.33	-3666.8	-1413.13	-2624.64	-1568.04	-926.933	-2139.2		19.392	8069.67	10168.7	8463.38	24422.5	7414.51	1112.9	4222.2	11729.3
											20.416	-773.556	-455.867	-2183.8	-181.489	-1827.82	-712.356	-964.089	-4333.6	-2233.24	-1085.4	-1803.02	-966.356	-3607.36	-1722.09	-2528.53	-3433.67	-3942.8	-906.467	-2425.98	-1282.71	-894.933	-2399.87		19.456	6456.33	9065.33	6602.04	20473.8	6382.51	983.402	3800.2	9893.93
											20.48	-1102.89	-449.867	-1762.47	-662.156	-998.489	-869.689	-1002.76	-4172.27	-2322.58	-1238.73	-1003.02	-579.022	-3047.36	-821.422	-3027.2	-3149	-3684.8	-1435.13	-2329.98	-1206.71	-395.6	-1866.53		19.52	4844.33	7853.33	4320.04	16499.8	5810.51	952.602	3787.53	10033.9
											20.544	-1348.22	-397.2	-1990.47	-1312.82	-1341.82	-590.356	-1312.76	-3410.93	-1822.58	-956.067	-1777.02	-21.0222	-2952.69	-1632.09	-2411.87	-2493.67	-4258.8	-1558.47	-2549.31	-528.711	-967.6	-1080.53		19.584	3168.33	6599.33	2926.71	15288.5	6873.18	780.682	5440.2	8430.6
											20.608	-1312.22	-335.2	-1525.8	-1048.16	-752.489	-745.689	-420.756	-3147.6	-1978.58	-925.4	-1871.02	-92.3556	-2612.69	-2102.09	-2440.53	-3385	-3904.13	-1895.13	-3086.64	-218.711	-940.267	-1022.53		19.648	2171.67	4888.67	3622.04	13803.8	5265.18	727.062	8354.2	6958.6
											20.672	-1526.22	94.8	-1776.47	-272.156	-1094.49	-547.022	-1828.76	-2298.93	-2363.24	-454.733	-1963.02	366.978	-3338.02	-3024.76	-1585.87	-3301	-4046.13	-1587.8	-2531.31	-539.378	-524.267	-1195.87		19.712	1973.67	3638	3998.04	10273.2	3713.18	672.042	9681.53	5015.27
											20.736	-752.222	-268.533	-889.133	63.1778	-1311.16	24.3111	-1698.09	-2333.6	-2793.91	-620.733	-1605.02	618.311	-2426.69	-3199.42	-1370.53	-3139.67	-3921.47	-1885.8	-1951.98	-950.044	-857.6	-1561.87		19.776	1159	3784	3730.71	7608.49	2953.18	730.562	8385.53	3750.6
											20.8	-1118.89	-476.533	-203.8	10.5111	-1178.49	332.978	-2446.76	-1682.93	-2873.91	-1000.73	-1397.02	861.644	-1616.69	-2730.76	-1057.2	-3781.67	-3260.8	-1302.47	-1733.98	-904.711	-109.6	-1043.2		19.84	724.333	3522.67	3817.38	6081.16	3058.51	721.882	4990.87	4083.93
											20.864	-1170.89	-635.2	145.533	-323.489	-2159.82	222.978	-2075.42	-1669.6	-942.578	-832.067	-1993.02	-2.35556	-2021.36	-2325.42	-1312.53	-2957.67	-3878.13	-1540.47	-1779.98	-866.044	-871.6	-551.867		19.904	-149	3387.33	4051.38	9087.82	2985.84	779.282	3989.53	3977.27
											20.928	-859.556	-651.867	-533.133	-505.489	-2053.82	-46.3556	-1815.42	-1367.6	658.089	87.9333	-2070.36	-523.689	-1874.02	-2214.09	-1713.87	-2986.33	-3675.47	-1575.8	-1749.31	-545.378	-459.6	-383.867		19.968	726.333	2187.33	5051.38	10521.8	3089.84	838.922	3925.53	3854.6
											20.992	-728.889	-352.533	-1211.13	-453.489	-1693.16	183.644	-1114.09	-1381.6	2472.09	413.933	-2143.69	-821.689	-2986.02	-2809.42	-1839.2	-1373.67	-3588.8	-2435.13	-1012.64	-910.044	-1024.93	-231.867		20.032	763	955.333	3974.04	11244.5	2093.18	1051.3	4456.87	3227.27
											21.056	-204.222	-667.2	-1542.47	-682.156	-147.156	526.978	-205.422	-2104.27	1384.09	-488.067	-1199.02	-359.022	-2817.36	-2212.76	-942.533	-2018.33	-2355.47	-2481.13	-1465.98	-594.044	-964.933	-141.2		20.096	2187	1603.33	3176.04	7973.82	1617.84	1208.66	4326.2	3549.93
											21.12	-949.556	-665.867	-1672.47	-1073.49	-157.822	308.978	193.244	-2838.27	-523.911	-1386.07	-1885.02	-849.689	-4075.36	-3022.76	-1104.53	-3082.33	-1904.13	-2380.47	-2113.98	-1157.38	-1579.6	-661.2		20.16	2128.33	908	2367.38	6470.49	536.511	1147.62	3734.87	3205.93
											21.184	-24.2222	-1132.53	-1513.13	-1625.49	-779.822	593.644	-688.089	-3530.93	-2799.24	-2062.73	-2429.02	-1186.36	-3968.02	-3503.42	-756.533	-4630.33	-2365.47	-2187.8	-3117.98	-1228.04	-1486.93	-1553.87		20.224	1535	2342	3284.71	4822.49	2493.84	898.702	4770.2	1973.27
											21.248	-1124.89	-684.533	-1611.8	-1303.49	-1825.82	5.64444	-1788.09	-2992.93	-3601.24	-2174.73	-3748.36	-1406.36	-3898.02	-4668.76	-853.867	-4564.33	-3245.47	-2481.13	-2637.98	-1628.71	-1355.6	-2150.53		20.288	529.667	2191.33	3549.38	4307.16	2385.18	515.802	3712.87	719.267
											21.312	-788.222	-696.533	-1499.13	-1412.16	-1339.82	-9.68889	-1950.76	-2462.93	-3535.24	-1787.4	-2803.02	-1032.36	-2590.02	-3134.09	-564.533	-3523	-2927.47	-2631.8	-2537.31	-1668.04	-1045.6	-2253.2		20.352	-231	2620	3120.04	3359.16	3189.84	617.162	2819.53	861.267
											21.376	-1446.22	-1129.2	-1973.13	-498.822	-1268.49	-851.022	143.244	-2644.93	-2853.24	-1379.4	-3490.36	-855.022	-2794.02	-2954.09	-1417.2	-3229.67	-2960.13	-2749.8	-2705.31	-1478.71	-1578.27	-1830.53		20.416	79.6667	1260	3060.04	2718.49	1711.84	794.682	1412.2	1643.27
											21.44	-1153.56	-1429.87	-1532.47	-156.156	-1149.16	-457.689	613.244	-3298.93	-1623.24	-1346.73	-3174.36	-842.356	-3488.69	-2803.42	-2040.53	-3846.33	-3098.8	-2244.47	-3461.98	-1278.71	-1724.27	-1589.87		20.48	459	311.333	3192.71	3803.16	2674.51	932.582	2230.87	2198.6
											21.504	-1841.56	-1479.2	-1559.8	658.511	-1305.16	-373.689	-14.7556	-3648.93	-1529.24	-1602.73	-3525.02	-1085.02	-2841.36	-3467.42	-1707.87	-3764.33	-3662.13	-1605.13	-3567.98	-1068.71	-1987.6	-1284.53		20.544	1292.33	743.333	4200.04	3025.16	2009.18	839.482	2612.87	2379.27
											21.568	-2381.56	-1133.2	-1163.13	345.844	-1583.82	-681.022	-1705.42	-3102.27	-1784.58	-985.4	-1779.69	-1288.36	-2246.02	-2686.09	-1545.2	-2455	-3904.8	-2034.47	-1973.98	-1226.71	-1364.93	-933.867		20.608	1678.33	5756	5544.04	11493.2	12974.5	2109.14	3628.2	4108.6
											21.632	-1561.56	-1129.2	-1515.8	103.178	-1507.16	-603.022	-2020.76	-3068.93	-2453.91	-66.7333	-1173.02	-1554.36	-1223.36	-2453.42	-1171.87	-2259	-2918.13	-1765.8	-1488.64	-578.711	-1374.27	-328.533		20.672	7247.67	16892.7	17694.7	22120.5	30647.8	4021.4	8028.2	9815.93
											21.696	-1136.22	-1329.2	-1459.8	-127.489	-1165.82	-505.689	-1620.76	-2168.27	-2526.58	-144.067	-341.022	-547.022	-1895.36	-1857.42	-2074.53	-2809.67	-2564.13	-1112.47	-1473.98	413.289	-978.933	-429.867		20.736	16381	27111.3	33282	32526.5	49913.2	6118.6	13502.2	16997.9
											21.76	-1452.22	-929.867	-1597.13	355.844	-277.822	38.9778	-1981.42	-1677.6	-2171.91	-289.4	-871.689	-433.689	-1061.36	-1556.09	-1734.53	-2930.33	-2028.8	-347.133	-2822.64	702.622	-920.267	-675.2		20.8	24247	30229.3	51705.4	35891.8	61254.5	6908.48	17755.5	22020.6
											21.824	-2258.89	-1318.53	-1628.47	520.511	533.511	460.978	-2264.76	-1108.27	-1452.58	-719.4	-1197.02	692.978	-1194.02	-1762.76	-2443.87	-3447	-2702.8	-495.8	-3061.98	379.289	-610.933	-403.2		20.864	23907	30454.7	53001.4	34539.2	64595.2	6850.24	19209.5	21185.9
											21.888	-1596.22	-1255.87	-925.8	657.844	-303.156	867.644	-2032.76	-1436.27	-1693.24	-1092.73	-1085.69	376.978	-858.689	-2428.76	-2533.2	-4243	-2928.13	-1166.47	-2097.98	-430.044	-24.2667	-479.867		20.928	22079.7	31944	50700	36526.5	69490.5	6973.16	22262.2	19965.3
											21.952	-1437.56	-1277.2	-287.8	-32.8222	-489.156	621.644	-599.422	-1555.6	-1135.24	-1017.4	-1357.69	632.311	-1958.69	-1885.42	-1823.87	-4844.33	-2838.8	-1071.8	-1597.31	-68.0444	193.733	-545.2		20.992	20997.7	31414.7	47039.4	35165.8	66221.8	6900.22	24040.2	19486.6
											22.016	-688.222	-397.2	-355.133	-62.1556	-569.822	-207.022	243.911	-2038.27	-1060.58	-1330.73	-1494.36	-511.689	-1519.36	-1794.09	-1179.2	-3850.33	-2914.8	-474.467	-1860.64	-384.044	97.0667	-1686.53		21.056	18519	29872.7	52704.7	35945.2	60432.5	7704.38	26223.5	19554.6
											22.08	-1322.22	-78.5333	-1039.8	224.511	43.5111	-1085.69	-634.756	-2742.27	569.422	-1406.73	-2518.36	-895.689	-2002.02	-2377.42	-992.533	-2949	-3250.8	-1033.13	-2479.98	-539.378	-906.267	-1639.87		21.12	15427	28786	56788	33703.2	48949.2	7697.38	23200.2	16933.9
											22.144	-977.556	285.467	-1380.47	2.51111	-1202.49	-1267.02	-2336.76	-3052.27	-229.911	-1255.4	-2939.69	-1033.02	-2230.02	-3512.76	-1527.87	-4321.67	-3937.47	-1611.8	-3239.98	-723.378	-1924.93	-1947.2		21.184	11591.7	28115.3	52190	33710.5	41277.8	7831.08	19866.2	13779.9
											22.208	-1274.22	-439.867	-1605.8	-395.489	-2089.16	-810.356	-2658.09	-2733.6	-1167.24	-875.4	-3095.02	-1417.02	-2941.36	-3282.09	-2175.2	-4970.33	-3897.47	-2644.47	-3442.64	-34.7111	-2122.27	-1719.87		21.248	10783.7	23715.3	41670.7	31613.8	34483.2	7442.3	19609.5	11774.6
											22.272	-1728.22	-794.533	-1458.47	-709.489	-2129.16	-1106.36	-2321.42	-2467.6	-2189.91	81.9333	-2775.69	-1805.02	-3280.69	-3421.42	-2461.87	-5579	-4188.13	-2519.8	-3395.98	-92.7111	-1831.6	-1261.87		21.312	8161	18421.3	32564	28467.2	32817.8	7038.4	20488.2	10785.3
											22.336	-1796.22	-140.533	-1925.8	-938.822	-1618.49	-777.689	-1796.09	-2989.6	-2352.58	-480.067	-2060.36	-1809.02	-3240.02	-2806.76	-3741.87	-4644.33	-4068.13	-2289.8	-3776.64	-258.044	-1138.93	-773.2		21.376	7703.67	14310.7	28523.4	23031.2	30454.5	6259.3	20712.9	8814.6
											22.4	-2310.22	64.8	-1477.13	-823.489	-1953.16	-1604.36	-1980.76	-3533.6	-2091.24	-652.067	-1975.69	-1417.69	-3356.69	-2599.42	-3325.2	-4869	-3200.8	-1850.47	-3564.64	-520.044	-358.267	-402.533		21.44	6627	11975.3	24310	19674.5	29170.5	4988.38	16234.9	7727.27
											22.464	-1468.89	-306.533	-1041.8	-1182.82	-2062.49	-795.022	-1444.76	-3912.27	-2288.58	-1466.07	-1632.36	-1405.02	-1837.36	-1966.09	-3782.53	-4519.67	-3008.8	-1282.47	-3377.98	-144.044	-78.2667	-555.867		21.504	5438.33	8613.33	18327.4	17427.2	22681.2	4267.24	13237.5	9090.6
											22.528	-1174.89	-1525.87	-877.133	-914.156	-543.822	-621.022	-976.756	-4162.93	-2359.91	-1700.73	-1357.02	-686.356	-927.356	-1716.76	-3183.2	-4457.67	-2472.13	-705.8	-2755.31	163.289	-348.933	-283.867		21.568	3767.67	9346	13452	14558.5	17881.8	4164.34	12796.9	10981.9
											22.592	-969.556	-1641.87	-1258.47	-636.822	-10.4889	574.978	-1598.09	-3801.6	-1435.24	-1466.07	-747.022	197.644	-738.689	-2164.76	-3529.87	-3793.67	-3182.8	-875.8	-2237.31	225.289	-843.6	-353.867		21.632	3768.33	7052	12212	10379.8	13316.5	4349.7	12050.2	11613.3
											22.656	-1420.22	-811.867	-1443.8	-923.489	540.844	147.644	-1874.09	-2652.93	-1228.58	-1213.4	-858.356	154.311	-1885.36	-1957.42	-2610.53	-3935	-2992.13	-1295.8	-2181.98	-192.044	-872.933	-44.5333		21.696	2869	5692	11028.7	6971.82	9735.84	4045.06	10772.9	9831.93
											22.72	-1786.89	-789.867	-1773.8	-792.156	-760.489	-443.689	-2356.76	-2032.27	-907.244	-856.067	-291.689	-1299.02	-2059.36	-2642.76	-2432.53	-3965.67	-3115.47	-2135.13	-2141.31	-467.378	-784.933	-157.867		21.76	2501.67	5020.67	9188.04	6729.16	9403.84	3272.82	8309.53	8670.6
											22.784	-1542.89	-984.533	-1791.13	-674.822	-785.156	-354.356	-820.756	-2399.6	-1176.58	-1226.07	-761.022	-1459.02	-1850.69	-2398.76	-2201.2	-4048.33	-3122.8	-1862.47	-731.978	-986.711	-723.6	180.133		21.824	2135	5296.67	7298.04	6939.16	10126.5	3699.96	7233.53	7093.27
											22.848	-1512.22	-1567.87	-1717.8	-444.156	-1156.49	497.644	-769.422	-2580.93	-1069.91	-1154.07	-772.356	-701.022	-966.022	-3083.42	-2005.2	-3395	-2840.13	-1938.47	-1479.31	-442.044	-565.6	-395.867		21.888	2511	5544.67	6148.04	6851.16	12191.2	4122.34	6849.53	6714.6
											22.912	-246.222	-1863.2	-918.467	-136.156	-381.156	1512.98	-529.422	-2661.6	474.089	-1047.4	-893.689	68.9778	-430.022	-2842.76	-1156.53	-3353.67	-3029.47	-1415.13	-1479.98	-736.044	117.733	-475.867		21.952	2595.67	3358	5896.71	6272.49	10794.5	4433.42	5547.53	5259.27
											22.976	-696.889	-1509.87	-858.467	-280.822	632.178	1324.98	-1102.09	-2023.6	-66.5778	-1114.73	-434.356	303.644	-318.022	-2370.09	-1472.53	-3286.33	-2832.8	-2153.8	-2813.31	-406.044	-49.6	-1121.87		22.016	2079.67	3162	5083.38	4112.49	10477.2	3425.98	4813.53	4927.93
											23.04	-522.889	-1446.53	-1018.47	-518.822	-245.822	1025.64	-617.422	-2206.27	-1148.58	-1631.4	-1039.69	92.3111	-2188.69	-2615.42	-2208.53	-3459	-3616.13	-2477.13	-2968.64	-1006.71	-328.267	-989.2		22.08	1687.67	2440	5545.38	3535.82	10945.8	2549.3	4908.2	3669.93
											23.104	-1001.56	-557.2	-1733.13	-1198.16	-1282.49	569.644	-759.422	-2404.27	-2068.58	-1628.07	-2080.36	-601.689	-4094.02	-3951.42	-2414.53	-2894.33	-4562.13	-2981.13	-3443.31	-180.711	-930.933	-1380.53		22.144	2135	2410	5320.04	2325.16	11869.8	1970.68	6619.53	3157.27
											23.168	-512.222	-1031.2	-1912.47	-1292.82	-2241.16	-189.689	-1001.42	-3318.27	-1693.91	-1872.73	-3329.02	-680.356	-5158.69	-4780.09	-1942.53	-3591	-4838.13	-2385.8	-3815.31	-194.711	-986.267	-1407.2		22.208	2078.33	2169.33	5122.04	3793.16	13343.2	1542.28	6238.87	2344.6
											23.232	-952.222	-1091.2	-2051.8	-964.156	-1339.82	-924.356	-2035.42	-3440.27	120.089	-1442.07	-3188.36	-902.356	-4632.02	-4346.09	-2554.53	-3382.33	-4428.8	-2226.47	-3779.98	77.9556	-909.6	-1935.87		22.272	2353	2272	3400.04	4359.16	12935.2	1523.24	5920.2	1339.27
											23.296	-1589.56	-1652.53	-2050.47	-134.156	-1125.82	-895.022	-2665.42	-3364.93	-614.578	-1278.73	-3249.69	-751.022	-3898.02	-2688.09	-2663.87	-3355.67	-3714.8	-1645.13	-3263.31	8.62222	-674.933	-2241.2		22.336	1801	2346	2929.38	5369.16	12981.8	1382.82	4879.53	1128.6
											23.36	-2106.22	-855.867	-1610.47	-638.822	-1035.82	128.978	-1670.76	-2479.6	6.75556	-784.067	-2351.02	-1507.02	-2822.69	-2510.09	-2257.87	-2624.33	-3546.8	-1520.47	-3647.31	14.6222	-332.267	-2006.53		22.4	2943.67	1670.67	3412.04	4785.82	10209.2	1272.5	4750.87	1837.93
											23.424	-1162.89	-509.867	-1605.8	-841.489	-1047.16	1083.64	-1342.76	-2239.6	-477.911	-250.733	-2451.69	-1849.02	-2758.02	-1795.42	-1156.53	-3281	-3600.8	-1281.8	-3201.98	-517.378	-134.267	-1623.87		22.464	4177	2064.67	3431.38	4516.49	8523.84	1154.34	3060.2	1840.6
											23.488	-560.889	146.133	-1129.8	-1438.16	-1559.16	1510.31	-939.422	-2209.6	20.7556	-446.067	-1639.02	-1041.02	-2974.69	-2252.76	-1631.2	-4674.33	-3752.8	-1860.47	-2861.98	-1010.04	-407.6	-943.2		22.528	4081	1766	4297.38	2555.16	6715.18	1118.64	2332.87	2083.27
											23.552	407.778	-157.867	-539.133	-1639.49	-2007.16	676.978	-1043.42	-3138.27	-195.911	-760.067	-1514.36	-841.022	-2993.36	-2983.42	-1081.2	-5364.33	-3295.47	-2184.47	-2313.98	-904.044	-802.933	-1152.53		22.592	3174.33	2036.67	4996.71	2011.82	5404.51	1091.06	1945.53	1595.93
											23.616	106.444	259.467	-582.467	-1979.49	-1601.16	214.311	-640.089	-3290.93	-309.244	-952.733	-1605.69	-277.689	-2999.36	-2991.42	-1215.87	-4712.33	-2527.47	-2341.13	-2133.31	101.956	-1541.6	-1358.53		22.656	3960.33	8930.67	9132.71	8011.82	12059.8	1971.1	1994.2	7712.6
											23.68	163.111	-169.867	-386.467	-1983.49	-1113.82	-125.022	541.911	-3635.6	-435.244	-1148.73	-1468.36	-435.022	-2334.69	-2697.42	-707.867	-3531	-2350.13	-1914.47	-2083.98	789.289	-1164.27	-1435.87		22.72	10256.3	18341.3	21128	19559.8	28177.8	3794.04	7657.53	18529.9
											23.744	-668.889	-70.5333	-670.467	-911.489	-313.822	-50.3556	265.244	-2501.6	-520.578	-1561.4	-1394.36	-397.689	-3758.02	-1529.42	-1363.2	-3323	-3120.13	-1853.8	-2107.98	813.956	-290.267	-1356.53		22.784	16822.3	27320.7	35428.7	32789.2	48347.8	5788.48	17780.2	30816.6
											23.808	61.7778	-262.533	-891.8	86.5111	-792.489	79.6444	665.244	-2838.27	-583.911	-1838.07	-641.022	-432.356	-2692.69	-1472.76	-761.2	-2835.67	-3732.8	-1490.47	-1589.31	405.289	401.067	-715.2		22.848	24202.3	32526.7	50354.7	40211.8	61157.2	6766.66	24833.5	36711.9
											23.872	659.111	-358.533	-1063.8	24.5111	-352.489	-56.3556	231.911	-2306.93	-640.578	-1278.73	-918.356	-366.356	-3115.36	-884.089	-891.867	-2797	-3918.13	-1597.13	-2120.64	93.9556	361.733	-765.867		22.912	26372.3	34963.3	55073.4	42109.2	63261.2	6695.68	26761.5	38173.9
											23.936	1529.78	-308.533	-1539.13	-107.489	-549.822	-118.356	-227.422	-2446.93	-968.578	-1232.73	-39.6889	-481.689	-1894.02	-1182.09	-1053.2	-2594.33	-3748.8	-1493.8	-1639.31	-46.7111	-354.933	-693.867		22.976	26337.7	33987.3	52815.4	38620.5	62887.2	5980.28	22822.2	37721.9
											24	794.444	-736.533	-985.8	-494.822	-782.489	-411.022	-1485.42	-2378.27	-797.911	-2007.4	-888.356	-1450.36	-2794.69	-2100.76	-1970.53	-2487.67	-4454.13	-1813.13	-2395.31	-451.378	-1172.93	-1373.87		23.04	22011.7	29980	46321.4	35365.8	60832.5	4935.32	19362.9	36294.6
											24.064	-177.556	-534.533	-674.467	-708.156	-1588.49	-603.689	-2393.42	-2795.6	-684.578	-2254.73	-1761.02	-1669.02	-971.356	-2978.09	-1694.53	-3102.33	-3468.13	-2673.8	-2313.31	-679.378	-1884.93	-1171.87		23.104	18395.7	27024	38492	33502.5	55214.5	3805.1	16935.5	34968.6
											24.128	-1257.56	-961.867	-714.467	-1153.49	-1926.49	-676.356	-2956.09	-3628.27	-991.244	-1721.4	-3066.36	-2553.02	-1225.36	-2728.76	-2597.2	-2831	-3681.47	-3267.13	-2545.31	-924.711	-1501.6	-1397.2		23.168	14740.3	23427.3	33526.7	32372.5	46995.2	3018.86	16724.9	30763.3
											24.192	-966.889	-1002.53	-1185.13	-1193.49	-2143.16	-1065.69	-2889.42	-3814.27	-1463.91	-896.067	-2769.69	-2029.69	-1122.69	-2443.42	-2303.87	-4006.33	-3577.47	-2845.8	-2049.98	-696.711	-909.6	-1066.53		23.232	12581	18951.3	29368.7	29455.2	40369.2	2278.82	17824.9	29495.3
											24.256	-1364.89	-1183.2	-2117.13	-963.489	-1725.16	-649.689	-2812.09	-3473.6	-1458.58	-1583.4	-2367.02	-1999.69	-2976.02	-2145.42	-2221.87	-3539.67	-4338.13	-2254.47	-1855.31	-1444.71	-638.933	-2159.87		23.296	9231.67	14704	24842	22659.2	34325.8	1830.96	15951.5	24198.6
											24.32	-857.556	-326.533	-2761.13	-814.156	-2137.16	-169.689	-2088.76	-3177.6	-431.911	-1976.07	-2172.36	-385.022	-3216.69	-3346.09	-2691.2	-2423	-3689.47	-2074.47	-2263.98	-1448.71	-1136.93	-2156.53		23.36	6829.67	15689.3	21358	19403.8	28902.5	1720.64	12994.2	22793.3
											24.384	-1134.89	286.8	-2406.47	-851.489	-2050.49	2.97778	-1587.42	-3046.93	435.422	-1860.73	-2168.36	-131.022	-3776.69	-2934.76	-3643.2	-2075.67	-3224.8	-1977.8	-2749.31	-1349.38	-1163.6	-2032.53		23.424	4048.33	17668.7	20052.7	17865.8	21201.8	1638.32	12536.9	20569.9
											24.448	-948.222	528.8	-2495.8	-532.156	-2229.16	-124.356	-1398.09	-3016.93	560.756	-1538.73	-2867.02	-280.356	-3357.36	-2962.09	-4250.53	-2700.33	-3548.8	-1601.8	-2240.64	-230.044	-1146.27	-1131.2		23.488	3247	19516	20512	19746.5	18046.5	1435.46	12797.5	21247.9
											24.512	-743.556	-435.2	-2512.47	-713.489	-2224.49	-734.356	-1831.42	-2350.93	-47.2444	-1026.73	-3505.02	-499.689	-3810.69	-1488.76	-3305.87	-4084.33	-4104.13	-1439.13	-2097.31	-122.711	-1227.6	-981.867		23.552	2269.67	23176.7	19098	18702.5	13723.2	1265.78	14036.2	20016.6
											24.576	-1494.89	-555.2	-3057.8	-668.822	-1129.16	-489.689	-1321.42	-2072.93	29.4222	-1306.73	-3235.69	-782.356	-3551.36	-1255.42	-2541.87	-3854.33	-4029.47	-1887.8	-1909.98	193.289	-1514.93	-949.2		23.616	1985	22370	14180.7	15643.2	11992.5	1159.8	13364.9	17811.9
											24.64	-1600.89	-525.2	-2149.13	-559.489	-457.156	-558.356	-739.422	-1384.93	422.756	-1458.73	-1066.36	-1265.02	-4396.69	-222.756	-2543.2	-3713.67	-3450.13	-1948.47	-2572.64	-372.044	-1416.93	-1199.2		23.68	1207	23212	10612	13505.8	8398.51	1202.64	16674.9	14741.3
											24.704	-1553.56	253.467	-1439.13	-22.8222	-174.489	-421.022	-465.422	-1758.27	9.42222	-1148.73	436.311	-789.689	-2590.02	-1026.76	-2177.87	-4396.33	-3346.13	-1173.8	-2586.64	-168.711	-530.933	-927.867		23.744	1280.33	22090	10524.7	12332.5	7972.51	1064.32	19716.2	13188.6
											24.768	-729.556	171.467	-1117.13	13.8444	-1239.16	122.311	-1271.42	-2411.6	164.089	-1267.4	609.644	-353.689	-2293.36	-1043.42	-1393.87	-4497.67	-3584.8	-786.467	-1985.31	-248.711	-350.933	-1044.53		23.808	1353	22914	11102	12519.8	6224.51	1082.94	20209.5	12321.3
											24.832	249.778	-161.867	-1251.8	-314.822	-1183.82	-256.356	-1379.42	-3314.93	54.7556	-452.067	-813.689	-141.689	-1798.02	-2126.09	-1463.87	-3484.33	-3048.8	-715.8	-1992.64	-526.044	-88.2667	-1195.2		23.872	339	19240	9941.38	10773.8	6572.51	913.962	16678.9	10475.3
											24.896	-458.889	-771.2	-1561.13	-788.156	-1083.82	149.644	-1728.76	-2522.27	43.4222	-757.4	-1469.69	-291.022	-3823.36	-1676.09	-1371.2	-3310.33	-3378.8	-1441.13	-2035.98	-688.044	-806.933	-1425.2		23.936	503	14408	7270.04	9089.82	4413.84	859.222	11761.5	9363.93
											24.96	-654.889	-955.2	-599.8	-204.156	-1175.16	19.6444	-1528.09	-2050.27	-89.9111	-759.4	-2260.36	704.978	-3546.02	-2941.42	-2613.87	-4118.33	-3382.8	-1727.13	-2765.98	-1236.04	-713.6	-1357.2		24	743	10104.7	5587.38	6137.82	4031.18	1039.82	10844.2	8579.27
											25.024	-1389.56	-908.533	-703.8	-231.489	-1723.82	256.311	-2588.76	-1534.93	-927.911	-1075.4	-2385.69	803.644	-3749.36	-3943.42	-1799.2	-4685	-4168.8	-2221.13	-2419.98	-708.711	-1241.6	-1743.2		24.064	2483	7546	5910.71	6582.49	2803.84	1163.44	9784.87	8571.27
											25.088	-996.889	-1160.53	-662.467	-546.822	-1188.49	-135.022	-3520.09	-2638.27	-1477.24	-1644.73	-2553.69	-658.356	-2664.69	-4117.42	-2601.87	-4580.33	-4046.13	-2732.47	-2838.64	-1170.04	-1237.6	-2023.2		24.128	3128.33	5435.33	5906.04	5456.49	4494.51	1097.5	8073.53	7658.6
											25.152	-675.556	-735.867	-1668.47	-1210.16	-1420.49	-199.022	-4025.42	-3569.6	-2451.24	-1774.07	-1896.36	-2222.36	-2904.69	-3061.42	-2004.53	-4534.33	-3631.47	-3479.8	-3101.31	-322.044	-864.933	-2228.53		24.192	2947	5409.33	5919.38	6251.82	5127.18	1133.48	5866.2	6468.6
											25.216	-952.889	-27.2	-1449.8	-1509.49	-1731.16	802.311	-3382.76	-4166.93	-3042.58	-1480.07	-1753.69	-1788.36	-3638.69	-2592.09	-2699.87	-4029	-3542.8	-3643.8	-3613.98	-319.378	-622.933	-2044.53		24.256	1454.33	5468	4605.38	4123.16	5616.51	1120.18	4240.2	6085.27
											25.28	-684.222	552.133	-1125.8	-1307.49	-991.822	1056.31	-2429.42	-4542.27	-3128.58	-287.4	-1461.02	-1187.69	-4158.69	-2778.09	-2489.87	-3341.67	-3006.8	-3153.13	-3343.98	511.289	-627.6	-1824.53		24.32	548.333	4952	4782.04	4327.16	4260.51	1308.06	2792.2	5801.93
											25.344	-1748.22	114.133	-377.8	-1462.82	-367.822	618.311	-2655.42	-4007.6	-2776.58	49.9333	-1794.36	-971.689	-3708.69	-3007.42	-1841.2	-3545	-3263.47	-2646.47	-2846.64	-6.71111	-1126.93	-1371.2		24.384	165	3514.67	5476.71	3327.82	2615.18	1372.04	1838.87	5085.93
											25.408	-1329.56	-632.533	-657.8	-1222.82	818.844	-115.689	-2896.09	-3555.6	-1543.24	-106.733	-1717.69	-1533.02	-3248.69	-3429.42	-1935.87	-4306.33	-2811.47	-2199.13	-2499.31	-783.378	-956.933	-613.2		24.448	978.333	3975.33	5748.71	3393.82	1567.18	1473.26	1848.2	4881.93
											25.472	-1052.22	-522.533	-652.467	-1232.16	-322.489	-285.022	-2614.09	-2748.27	-1243.91	-855.4	-2165.69	-1390.36	-3112.02	-3076.09	-1576.53	-4640.33	-2884.13	-1934.47	-2705.98	-211.378	-1404.27	-341.867		24.512	1095.67	3338	5740.04	2793.16	755.178	1466.12	2129.53	4322.6
											25.536	-515.556	-613.867	-767.8	-904.156	-99.8222	-63.0222	-2049.42	-2219.6	-693.244	-605.4	-1383.02	-1473.02	-3510.69	-3182.09	-2329.2	-3250.33	-2463.47	-1766.47	-3071.98	-629.378	-1318.93	-670.533		24.576	1375.67	2940.67	4036.71	2057.82	1181.18	1188.78	2351.53	5354.6
											25.6	-661.556	-616.533	-649.133	-753.489	-1067.16	101.644	-1237.42	-2852.27	-933.244	-1192.73	-889.689	-565.689	-3313.36	-2232.09	-2874.53	-3387.67	-3050.8	-1382.47	-2873.98	-386.711	-1773.6	-357.867		24.64	1421.67	1922.67	4657.38	1665.16	1480.51	1070.62	1686.87	5319.27
											25.664	-513.556	-921.2	-966.467	-281.489	-1859.16	46.3111	-1208.09	-3116.27	-132.578	-217.4	-1345.02	-77.6889	-2316.02	-2873.42	-2977.2	-3865.67	-2889.47	-1697.13	-1373.98	-1640.71	-1242.27	-807.867		24.704	3311	9032.67	6148.04	10073.2	14534.5	1664.5	5057.53	12333.3
											25.728	-684.889	-319.867	-1468.47	-751.489	-1283.16	332.311	-896.089	-2286.93	-805.911	-377.4	-1595.02	8.31111	-1516.02	-1350.09	-2915.2	-3915.67	-3128.8	-1380.47	-360.644	-1498.04	-1348.27	-556.533		24.768	12633.7	16965.3	24559.4	23447.2	35103.8	3710.18	15152.2	21269.3
											25.792	-999.556	278.8	-2261.13	-1059.49	-447.156	1006.98	-801.422	-48.2667	-472.578	-462.067	-2641.02	-352.356	-547.356	-1292.76	-2365.2	-3773.67	-3054.8	-1755.8	73.3556	-820.044	-892.267	-1142.53		24.832	23147	26210.7	41537.4	36745.8	57159.2	6242.5	30857.5	33586.6
											25.856	-1238.89	857.467	-1587.8	-1804.16	-57.1556	1507.64	-1070.76	432.4	-393.244	-1113.4	-1571.69	-335.689	-997.356	-947.422	-1685.87	-2323	-3300.13	-1292.47	122.689	-214.044	-560.933	-785.867		24.896	30057	30132	58768	40007.2	67173.8	7622.06	37957.5	38015.3
											25.92	-1598.22	37.4667	-1289.8	-1308.82	-1765.16	1240.98	-1454.09	-912.267	-481.911	-1319.4	-2686.36	-423.689	-1863.36	-1708.76	-1330.53	-2879	-3901.47	-1521.8	-538.644	-540.044	-621.6	-1110.53		24.96	30919.7	35728	59507.4	40731.2	66677.2	7791.32	40479.5	39043.3
											25.984	-934.222	-617.2	-303.133	-949.489	-2322.49	286.978	-2927.42	-2948.27	-1766.58	-1682.73	-3410.36	-764.356	-3156.69	-1458.09	-1497.2	-3937	-3895.47	-1716.47	-1287.98	-1093.38	-700.933	-1187.2		25.024	30617	35299.3	57082.7	40753.8	66309.2	7661.26	35124.9	37998.6
											26.048	-885.556	-1577.87	-964.467	-357.489	-2412.49	-322.356	-2902.09	-3076.27	-2924.58	-2022.73	-4080.36	-958.356	-3932.02	-1787.42	-1412.53	-5119.67	-4241.47	-1897.13	-2764.64	-1219.38	-1274.93	-1608.53		25.088	31764.3	33592.7	47794	41014.5	64546.5	7642.78	33050.9	37863.9
											26.112	-726.889	-1105.2	-1097.8	-1148.16	-1871.82	164.311	-3052.09	-3122.93	-3223.91	-1946.73	-3515.69	-695.022	-4200.02	-1115.42	-1499.87	-5348.33	-3892.8	-1926.47	-3264.64	-618.711	-1112.93	-965.867		25.152	31217.7	30078	37001.4	40485.8	59952.5	6899.1	26131.5	35906.6
											26.176	-1008.89	-1099.2	-1827.8	-1254.16	-2570.49	-71.0222	-1926.09	-3097.6	-2333.91	-1296.07	-2613.69	-537.022	-3817.36	-1965.42	-938.533	-4243	-3971.47	-1848.47	-3371.98	-471.378	-764.267	-1007.87		25.216	30809	28368	29784.7	39797.8	50163.8	5712.18	20072.9	33633.9
											26.24	-1340.89	-237.2	-267.8	-1873.49	-1530.49	-342.356	-1938.76	-3118.93	-1440.58	-923.4	-2195.69	-956.356	-3550.02	-2572.76	-1689.2	-4106.33	-3757.47	-2025.8	-3489.31	-588.044	-442.933	-1043.87		25.28	30211	25012.7	26300	40389.2	43816.5	4965.98	17726.9	29181.3
											26.304	-864.222	168.8	-39.8	-1795.49	-935.156	-1172.36	-2134.09	-3140.93	-595.911	-338.067	-2339.02	-707.022	-3592.69	-4366.09	-1980.53	-4313	-2811.47	-2363.8	-3279.31	-720.044	49.0667	-1499.87		25.344	27773	21112	22850.7	39375.2	37581.8	4485.92	16337.5	27383.9
											26.368	-1066.22	-295.2	644.867	-1631.49	26.8444	-1165.69	-2024.09	-2403.6	-1017.91	-316.067	-991.689	-1201.69	-3119.36	-3112.76	-2413.2	-4652.33	-3227.47	-2338.47	-2673.98	-365.378	-497.6	-1485.87		25.408	26912.3	19257.3	18099.4	39486.5	33575.2	4121.22	17566.2	25496.6
											26.432	-1432.22	-601.2	-1240.47	-1294.82	-569.822	-440.356	-2100.76	-2550.93	-915.911	-480.067	-1645.02	-1174.36	-2632.02	-2192.76	-2658.53	-4995	-2954.13	-2617.13	-1697.98	258.622	-122.933	-989.867		25.472	26373	18102.7	12833.4	38691.8	24442.5	3664.26	14264.2	24331.9
											26.496	-1222.22	-1022.53	-1787.13	-618.822	-875.156	308.978	-1422.76	-2078.93	-1207.24	-740.733	-1293.02	-695.022	-1990.69	-1594.76	-2474.53	-4731	-3672.13	-1936.47	-761.311	541.956	-169.6	-1434.53		25.536	24179.7	16444.7	10286.7	37095.8	20118.5	3136.6	12997.5	22586.6
											26.56	-1256.89	326.8	-2432.47	-792.156	-1494.49	1632.98	-1906.76	-2096.27	-573.911	-188.067	-2103.69	273.644	-2149.36	-2122.76	-2212.53	-4375	-2842.13	-1711.8	-1383.31	62.6222	517.067	-1183.2		25.6	18580.3	14305.3	8832.71	30463.2	16511.2	3277.86	10745.5	19679.3
											26.624	-707.556	39.4667	-1859.8	-629.489	-1423.16	1244.98	-1505.42	-1854.27	-474.578	-633.4	-1131.69	-55.0222	-2132.69	-2864.09	-1956.53	-4320.33	-3284.13	-1025.13	-1854.64	-617.378	279.733	-1577.2		25.664	13728.3	12840.7	8286.71	24705.2	13967.8	3199.88	9427.53	18190.6
											26.688	-780.222	331.467	-1936.47	-824.822	-1385.82	921.644	-2473.42	-1531.6	-663.911	-1015.4	-1062.36	-367.022	-2729.36	-2814.76	-2979.2	-3681.67	-3097.47	-1323.8	-2347.98	-363.378	153.733	-909.2		25.728	12047	10808.7	7646.71	19792.5	11107.8	3309.08	8268.2	15856.6
											26.752	-1068.22	-427.867	-1731.8	-395.489	-459.822	288.978	-2104.76	-2352.93	-1168.58	-1980.07	-1179.02	-769.022	-2402.02	-2441.42	-2971.2	-3514.33	-2991.47	-1089.13	-2376.64	165.956	-278.933	-559.867		25.792	10524.3	8784.67	7794.04	17362.5	8431.18	2857.44	6020.87	13842.6
											26.816	-877.556	182.133	-1279.8	665.178	-366.489	1297.64	-2894.09	-2169.6	-1389.24	-1479.4	-1475.02	-338.356	-2347.36	-457.422	-2336.53	-2633	-2472.8	-1217.13	-1899.98	-64.0444	-107.6	-326.533		25.856	9713	8842	7872.71	14551.8	7437.18	2463.48	5670.87	11979.9
											26.88	-860.889	365.467	-978.467	1143.84	-1238.49	993.644	-1783.42	-2170.93	-2249.91	-1358.73	-2106.36	-530.356	-2740.69	-1042.76	-1892.53	-3359	-3312.8	-1739.13	-2847.98	-688.711	-690.267	-737.867		25.92	9439	7292.67	7399.38	12971.2	7478.51	2286.38	4625.53	10867.9
											26.944	-851.556	252.133	-1178.47	1680.51	-1810.49	845.644	-2316.09	-2575.6	-2313.24	-959.4	-2443.69	-1113.69	-3251.36	-1444.09	-3035.2	-2785	-3804.8	-2239.8	-3033.98	-1390.71	-544.933	-1497.2		25.984	9459.67	6000.67	5545.38	13295.8	6939.84	1942.96	3333.53	9006.6
											27.008	-1618.22	-449.2	-1277.8	-4.15556	-2644.49	198.978	-2196.09	-3560.27	-3115.91	-1221.4	-2335.69	-1145.69	-4160.69	-2738.09	-3931.2	-2877	-4414.13	-2775.8	-3688.64	-1758.71	-844.267	-1769.2		26.048	7476.33	3679.33	4703.38	12299.2	6311.18	1569.3	2020.87	7928.6
											27.072	-1355.56	-402.533	-1856.47	-579.489	-2583.82	633.644	-2472.76	-3795.6	-2284.58	-1013.4	-2962.36	-1423.02	-3932.69	-2281.42	-3448.53	-2649.67	-3828.13	-2535.8	-3026.64	-1602.71	-1032.27	-1913.87		26.112	5680.33	3596	4194.04	10252.5	4603.18	1581.06	2012.87	7584.6
											27.136	-1490.22	-379.2	-1652.47	-1285.49	-2483.16	732.978	-2801.42	-2931.6	-1742.58	-516.067	-3243.69	-923.022	-3595.36	-2669.42	-3035.2	-2898.33	-3368.13	-1865.13	-2256.64	-921.378	-1142.93	-1572.53		26.176	5173	3479.33	5010.71	6843.16	4072.51	1584.98	2537.53	7665.27
											27.2	-1324.89	-425.2	-1730.47	-979.489	-1741.16	1318.98	-2622.76	-2709.6	-873.244	495.933	-3555.69	-869.689	-2854.69	-3285.42	-2589.2	-3674.33	-3333.47	-1480.47	-1484.64	-361.378	-1105.6	-1118.53		26.24	4958.33	3148	4966.71	6287.16	3917.18	1677.1	3108.2	6117.93
											27.264	-1464.89	-648.533	-1636.47	-1346.16	-1031.82	1379.64	-2522.09	-3220.93	-536.578	571.933	-2418.36	-611.689	-1908.69	-2408.76	-2584.53	-3499.67	-3132.13	-1323.8	-1311.98	-538.711	-234.933	-1040.53		26.304	5039	1446	5844.71	6011.82	4655.18	1315.06	2220.2	4202.6
											27.328	-963.556	-79.8667	-1465.13	-1498.82	-1938.49	526.311	-2454.76	-3418.27	-990.578	-172.067	-1425.69	-69.0222	-1687.36	-2692.76	-2627.2	-4091.67	-3538.8	-1499.13	-1901.98	-625.378	-296.267	-1045.87		26.368	4099.67	1170.67	6029.38	7492.49	5283.84	1278.66	1993.53	4319.27
											27.392	-844.222	52.1333	-2363.8	-1634.82	-1958.49	-789.022	-1110.09	-3977.6	-1269.24	-90.7333	-1201.69	658.978	-1720.69	-1703.42	-3273.87	-3953	-2724.8	-1631.13	-2729.31	-532.711	-576.933	-1402.53		26.432	3647	698	6839.38	7977.82	3988.51	1262.28	2178.87	5209.93
											27.456	-964.222	-602.533	-2296.47	-1214.16	-1763.16	-791.022	-1035.42	-2838.27	-1936.58	557.267	-1121.69	1294.98	-1527.36	-2628.09	-2813.87	-3822.33	-2594.13	-1083.8	-2171.98	-39.3778	-458.267	-1381.87		26.496	3003.67	2097.33	6145.38	7303.82	3821.84	1391.78	2274.87	5240.6
											27.52	-920.889	-919.2	-1552.47	-829.489	-1081.82	39.6444	-706.756	-3408.93	-1117.91	515.267	-1053.69	1174.31	-2236.69	-2186.76	-1648.53	-3811.67	-2622.8	-1345.8	-1888.64	325.289	-218.933	-1347.87		26.56	2149	2263.33	5100.71	6147.16	2585.84	1178.56	3284.87	3850.6
											27.584	-460.889	-643.867	-1264.47	-254.156	-587.822	766.978	-1575.42	-2384.27	-1451.91	-697.4	-1305.02	890.311	-1512.02	-2693.42	-1195.87	-3973.67	-2570.13	-1065.13	-1341.98	863.289	-114.267	-977.867		26.624	1214.33	2526	4809.38	5477.16	4253.18	1191.86	3094.2	2193.27
											27.648	-772.222	189.467	-659.8	-64.8222	-159.156	827.644	-820.756	-3065.6	-777.244	-1527.4	-1051.69	288.978	-2130.69	-3118.09	-1966.53	-4355.67	-3065.47	-867.8	-1935.98	991.289	-682.267	-95.8667		26.688	326.333	2680.67	5360.04	6165.16	2823.18	1074.26	3239.53	2026.6
											27.712	-962.222	-290.533	-1411.8	-217.489	-369.822	1067.64	-306.089	-2700.93	-504.578	-1135.4	-559.689	-312.356	-1033.36	-2766.76	-2739.2	-4952.33	-2880.13	-630.467	-1845.31	822.622	-1076.27	-81.2		26.752	3923	7590	7146.04	13703.8	11779.2	2263	4535.53	6011.27
											27.776	-1212.22	-1014.53	-1338.47	-89.4889	-808.489	464.311	-78.0889	-3020.93	-351.911	-1170.07	-883.689	-629.689	-1893.36	-3042.76	-1937.87	-4695.67	-3016.13	-993.133	-2015.31	367.289	-680.933	-143.867		26.816	13989	19976	23286	26320.5	33362.5	4381.34	13060.9	15347.3
											27.84	-1572.22	-1953.2	-639.133	-196.822	-1261.82	-178.356	-113.422	-3750.27	-109.244	-1292.73	-718.356	-549.689	-2081.36	-2266.09	-1800.53	-3873	-2566.8	-1713.8	-2347.98	-334.044	-647.6	-1021.87		26.88	23262.3	31758	40975.4	38063.2	58739.8	6701	24710.2	25564.6
											27.904	-1495.56	-1481.2	-686.467	-882.822	-506.489	-521.689	-1153.42	-4172.93	-1427.24	-1998.07	-2025.02	309.644	-2620.69	-3065.42	-1609.87	-3823.67	-2544.13	-1569.13	-2810.64	-1141.38	-435.6	-1662.53		26.944	31008.3	35278.7	62774	43877.2	73166.5	8427.48	34714.9	34477.9
											27.968	-1732.89	-1209.87	-387.133	-1341.49	-285.156	-529.689	-1968.76	-4238.27	-1203.91	-1566.73	-2375.69	31.6444	-3108.02	-3143.42	-2500.53	-4027.67	-3138.8	-1873.8	-2937.31	-1259.38	-369.6	-2151.2		27.008	32109	35394	67408	45557.2	74709.2	8739.68	39474.2	39870.6
											28.032	-749.556	-911.2	-1661.13	-1888.16	-906.489	-388.356	-2926.76	-3688.27	-1978.58	-2098.73	-3346.36	276.978	-3383.36	-3531.42	-2287.2	-4775.67	-3645.47	-1756.47	-2824.64	-1212.71	-613.6	-1842.53		27.072	29983.7	37564.7	63909.4	46754.5	71425.8	8459.4	37528.9	40974.6
											28.096	-312.889	-1114.53	-1477.13	-2094.82	-1499.82	-607.689	-1536.09	-3206.93	-2341.91	-1355.4	-3133.69	120.311	-3849.36	-3367.42	-2325.2	-4779.67	-3544.13	-2459.8	-2829.98	-804.044	-466.267	-1732.53		27.136	26516.3	41430.7	53041.4	43727.8	70745.2	7487.66	34808.9	41551.9
											28.16	-1068.22	-819.867	-1213.13	-2094.16	-877.822	114.978	-514.756	-2656.27	-2768.58	-1624.73	-2908.36	-9.02222	-3365.36	-2531.42	-1511.2	-4431	-3195.47	-2097.8	-3375.31	-1048.71	-1202.27	-1417.87		27.2	22980.3	39507.3	44742	40719.2	67341.2	6600.9	34340.9	39121.3
											28.224	-1384.22	-138.533	-781.133	-1686.82	-108.489	500.311	147.244	-2900.27	-2499.91	-1359.4	-2206.36	-149.022	-3051.36	-2446.76	-2062.53	-4731	-3255.47	-2411.8	-3305.31	-100.711	-403.6	-1332.53		27.264	21949	39220.7	43212.7	37046.5	68500.5	5727.3	36033.5	38053.3
											28.288	-1482.22	214.133	-612.467	-1293.49	-62.4889	611.644	-382.756	-2084.93	-1201.24	-1635.4	-1823.69	-204.356	-2543.36	-1912.09	-2434.53	-3727	-3420.8	-2606.47	-3383.31	-175.378	-902.933	-1313.2		27.328	19459.7	41451.3	40939.4	35639.2	68116.5	5535.08	36467.5	32817.9
											28.352	-842.222	974.133	-18.4667	-1016.16	-510.489	57.6444	-1658.09	-3156.93	-1134.58	-1334.07	-1477.02	-56.3556	-2372.69	-2760.09	-3429.87	-3058.33	-3428.8	-2565.13	-2847.98	-199.378	-99.6	-1629.2		27.392	16320.3	42285.3	33228.7	31065.2	65972.5	4787.76	28779.5	30633.3
											28.416	-804.222	510.133	262.2	-1116.16	21.5111	-637.022	-1714.09	-2600.93	-1021.91	-834.067	-1489.02	-860.356	-1598.69	-3222.76	-2317.87	-3214.33	-2964.13	-2437.8	-2465.31	-383.378	-196.267	-1254.53		27.456	14482.3	37466	26101.4	25647.2	59575.2	4511.4	22436.2	29610.6
											28.48	-595.556	435.467	-191.8	-1564.16	236.178	-609.689	-1902.09	-4372.93	-2086.58	-825.4	-1406.36	-1874.36	-1446.02	-3374.76	-1395.2	-2905.67	-3277.47	-1537.13	-1942.64	-36.7111	-172.933	-721.2		27.52	10561	33656	19532.7	19529.8	53750.5	3659.5	16907.5	27851.3
											28.544	-67.5556	335.467	-682.467	-1432.16	-333.822	-621.689	-1605.42	-3487.6	-2177.24	-1108.07	-763.689	-1466.36	-2355.36	-2198.76	-953.2	-4535	-3834.8	-1316.47	-1530.64	730.622	-376.267	-663.867		27.584	7982.33	34780	18078.7	15643.2	51120.5	3689.18	14899.5	25684.6
											28.608	65.7778	794.8	-1293.13	-1703.49	-529.156	414.978	-2144.76	-3070.93	-1321.24	-1354.73	-497.022	-1246.36	-2522.02	-1511.42	-1901.87	-3591.67	-4045.47	-1491.13	-1629.31	730.622	-464.267	-1416.53		27.648	4763.67	36468.7	12998	12452.5	49624.5	3264.56	11656.9	20485.9
											28.672	-224.889	722.133	-737.133	-834.822	-967.156	377.644	-1228.09	-1561.6	-1163.91	-1272.07	-251.689	90.3111	-2851.36	-1415.42	-1656.53	-4275	-3472.13	-2176.47	-1671.98	323.289	-108.267	-1709.2		27.712	4021	36736.7	11018	11512.5	46805.8	3132.26	10524.2	18710.6
											28.736	-860.889	548.8	-125.8	-1190.16	-771.156	-7.02222	-924.089	-1530.93	-14.5778	-1098.07	-1175.69	8.97778	-1952.69	-546.756	-1196.53	-2494.33	-3474.13	-2313.8	-1412.64	96.6222	21.7333	-1164.53		27.776	3571	35781.3	9430.71	8508.49	43890.5	2689.58	9070.2	15531.3
											28.8	-1425.56	-149.867	327.533	-946.822	-685.822	-437.022	493.244	-1562.93	-291.911	-844.067	-1469.69	-363.689	-2554.69	-1069.42	-1171.87	-1745	-3220.13	-1907.13	-831.311	-304.711	-392.933	-1399.87		27.84	3387	36028.7	8641.38	7258.49	40905.8	2491.76	9503.53	14570.6
											28.864	-1082.22	187.467	-175.8	-642.156	302.844	-817.689	-153.422	-2104.93	222.756	-835.4	-1546.36	-1207.02	-3075.36	-830.089	-2116.53	-1275	-3215.47	-1347.13	-169.311	-175.378	-124.933	-1179.87		27.904	4047.67	33438	6933.38	6837.82	40089.8	2069.94	7339.53	13011.9
											28.928	-1340.89	-66.5333	-459.8	-412.822	-29.1556	-189.022	846.578	-2314.93	-372.578	-1143.4	-1300.36	-362.356	-3442.02	-1438.09	-1838.53	-867	-3095.47	-1300.47	83.3556	-394.711	-850.267	-1329.2		27.968	3387	28462	5249.38	6919.82	43377.8	1802.54	6116.2	11463.9
											28.992	-1134.89	55.4667	51.5333	437.178	-163.156	-823.022	-289.422	-1305.6	-875.244	-1104.73	-1570.36	594.978	-2122.02	-1107.42	-1375.87	-1759.67	-3434.8	-999.8	-89.9778	-261.378	-574.933	-1317.2		28.032	4066.33	24551.3	5075.38	7030.49	51041.2	1596.6	4531.53	9284.6
											29.056	-1842.22	-463.867	626.867	-128.822	-141.822	-615.689	-544.089	-1325.6	-1333.24	303.267	-1116.36	186.311	-1582.02	-1693.42	-652.533	-1931.67	-3070.8	-1146.47	-540.644	221.956	-1484.27	-1516.53		28.096	4275.67	22262.7	5948.71	4383.82	52446.5	1448.9	3639.53	7318.6
											29.12	-1834.89	-4.53333	584.2	-51.4889	305.511	-514.356	-1444.09	-927.6	-1358.58	209.267	-1227.02	-939.022	-1084.69	-1721.42	-1257.2	-2732.33	-2851.47	-1397.8	-1124.64	744.622	-1238.93	-1344.53		28.16	4665.67	18016.7	5628.71	4017.16	44544.5	1232.6	3077.53	5679.27
											29.184	-1823.56	180.8	-149.8	-522.156	-347.822	-86.3556	-1613.42	-2596.93	-807.244	155.933	-534.356	-677.689	-1244.02	-1014.76	-1589.2	-2518.33	-2779.47	-1953.8	-2107.98	865.956	-1142.27	-1119.2		28.224	3613	12705.3	4986.04	3123.82	31389.2	1406.06	2566.87	5463.93
											29.248	-1270.89	180.8	-557.8	-450.822	-932.489	791.644	-1584.09	-1899.6	-1537.91	-1014.73	-467.689	-180.356	-1674.69	-1678.76	-2155.2	-2503	-2630.8	-1844.47	-1762.64	512.622	-270.267	-1464.53		28.288	2829	10156.7	3496.71	3625.16	22880.5	1400.32	3017.53	5209.27
											29.312	-990.889	-435.867	-1652.47	-356.822	-977.156	424.311	-1770.09	-2291.6	-937.911	-1210.73	217.644	1244.31	-1910.69	-1998.76	-2260.53	-2409.67	-2299.47	-1110.47	-1805.31	-398.044	-19.6	-1447.2		28.352	2442.33	8955.33	3984.71	3032.49	18068.5	1377.92	2872.87	4394.6
											29.376	-1347.56	-582.533	-1385.8	197.178	-741.156	433.644	-2236.09	-2538.27	-1203.91	-2098.73	110.311	1335.64	-2706.69	-1828.76	-1719.87	-2402.33	-2075.47	-293.133	-1223.31	-791.378	-372.933	-1223.2		28.416	2248.33	7872	4694.04	2782.49	14279.8	1117.8	2936.2	3711.27
											29.44	-1567.56	-415.2	-1199.8	58.5111	-1360.49	52.9778	-2353.42	-3537.6	136.089	-1837.4	-447.022	1438.98	-1166.02	917.911	-1474.53	-2543.67	-2117.47	-35.8	-2228.64	-1260.04	-490.933	-791.2		28.48	1152.33	5556	4841.38	2440.49	10277.8	965.062	2202.2	2752.6
											29.504	-2152.22	-443.2	-319.8	221.844	-683.156	509.644	-2164.09	-3088.93	-637.911	-714.067	-1068.36	0.977778	-61.3556	1368.58	-1080.53	-1851.67	-2146.8	-69.1333	-2817.98	-912.711	-340.267	-630.533		28.544	5	5441.33	3823.38	1669.82	8880.51	830.382	2497.53	2774.6
											29.568	-1244.22	-381.2	132.867	-658.822	170.178	599.644	-2010.76	-2202.27	-851.244	-195.4	-1463.02	-214.356	155.978	836.578	-1419.2	-1377.67	-1900.8	-435.8	-2741.98	-1054.04	341.733	-563.2		28.608	-99.6667	4959.33	4037.38	2474.49	8102.51	965.762	1985.53	3147.27
											29.632	-156.222	103.467	-162.467	-48.1556	161.511	-110.356	-2368.76	-2215.6	-173.911	-751.4	-763.689	-211.022	-1249.36	-1596.09	-1444.53	-1235	-2750.13	-1087.13	-2119.98	-680.044	369.067	-492.533		28.672	594.333	4303.33	5179.38	3063.82	7536.51	909.762	2536.87	3014.6
											29.696	126.444	-298.533	0.866667	-212.822	-1381.16	-70.3556	-2116.76	-2468.93	-285.244	-648.067	-84.3556	574.978	-2009.36	-1038.09	-2232.53	-923	-2784.8	-985.133	-626.644	-318.044	50.4	-1225.87		28.736	573.667	3360	4966.04	2927.82	5451.18	1090.36	2204.87	2585.27
											29.76	-955.556	-937.2	140.867	243.844	-1520.49	-208.356	359.911	-2918.27	-332.578	-358.067	-159.689	-348.356	-2587.36	-1396.76	-1787.87	-939.667	-2972.8	-1085.13	-1129.98	-531.378	83.7333	-1388.53		28.8	3288.33	10554	6768.71	7265.82	10589.8	2351.2	2701.53	7147.93
											29.824	-1832.22	-1661.2	567.533	344.511	-630.489	-661.689	1007.24	-2502.93	-769.911	-311.4	-1370.36	-607.689	-1704.69	-358.089	-483.867	-1042.33	-2475.47	-521.8	-1512.64	-607.378	-298.933	-1517.2		28.864	12749.7	20556	25294	18648.5	29474.5	5399.42	12086.2	18561.3
											29.888	-1243.56	-1421.87	-56.4667	-173.489	-306.489	-909.689	1337.91	-1666.93	104.089	-1503.4	-1081.69	-1861.69	-1517.36	-2602.76	56.1333	-1611.67	-2523.47	-1583.13	-2693.31	-670.711	143.067	-951.2		28.928	24427.7	31177.3	48316.7	35290.5	49971.8	8061.24	22336.9	30888.6
											29.952	-1467.56	-806.533	-994.467	-617.489	-797.822	-1332.36	-838.089	-974.933	898.756	-1620.07	-504.356	-1151.69	-366.022	-1866.09	-342.533	-1230.33	-2710.8	-1367.8	-1825.31	-42.0444	-292.267	-208.533		28.992	30801	35782	64193.4	43619.2	63220.5	9770.64	29004.9	40765.9
											30.016	-1451.56	-810.533	-949.133	-889.489	-825.822	54.3111	-971.422	189.733	906.756	-1479.4	-449.689	-1061.69	-976.689	-1654.76	-1635.87	-527	-2816.13	-1522.47	-1263.98	-44.0444	17.0667	6.8		29.056	29487.7	37564.7	61508	43473.2	63537.2	10431.3	25499.5	42809.3
											30.08	-1100.89	-1041.87	-845.8	-611.489	-215.156	-291.689	-1315.42	-978.933	1122.09	-1086.07	-1646.36	-179.022	-1249.36	-978.756	-2234.53	-1295	-2860.8	-916.467	-949.311	-148.044	-190.933	-353.2		29.12	29599.7	36892.7	56704.7	41165.2	60000.5	11212.5	19335.5	45947.9
											30.144	-377.556	-1373.87	-268.467	-512.156	-164.489	-19.0222	-960.089	-1134.93	302.756	-524.733	-1827.02	-126.356	-2079.36	-1772.76	-1639.87	-1664.33	-2890.8	-764.467	-1206.64	90.6222	-268.267	-507.2		29.184	31017	32483.3	61872	41747.2	54837.8	11546.3	17704.2	42057.3
											30.208	-807.556	-959.2	-897.133	-778.156	644.178	-687.689	-535.422	-2637.6	56.0889	-741.4	-1930.36	260.311	-1426.02	-2148.09	-1137.87	-868.333	-2592.13	-647.8	-1423.98	48.6222	-247.6	-393.2		29.248	30907.7	27351.3	61891.4	42955.2	44968.5	10647	16040.2	39830.6
											30.272	-586.889	-818.533	-373.133	-332.822	674.178	78.9778	-632.089	-2192.93	-346.578	-1290.73	-1821.69	-204.356	-1112.69	-150.756	-817.867	38.3333	-3101.47	-145.8	-848.644	29.2889	-495.6	-348.533		29.312	29447	26072	55014	41012.5	37039.2	9349.94	16180.2	34554.6
											30.336	-844.222	-419.2	-1397.13	389.178	-145.822	922.311	-1077.42	-2294.27	-442.578	-1662.73	-2545.02	-677.022	-440.689	579.244	-500.533	-963	-2925.47	-865.8	-1239.31	-78.0444	113.733	-579.2		29.376	27321	22792	43058	37117.2	29905.2	7529.38	13815.5	32518.6
											30.4	-1118.89	-1139.2	-929.8	857.178	-717.822	1189.64	-236.756	-1802.93	-2.57778	-1109.4	-1199.02	-161.689	-879.356	1686.58	-859.2	-2086.33	-3830.13	-1323.13	-1363.31	333.289	-112.933	-965.2		29.44	27077.7	20026	35133.4	34887.8	23827.2	6238.44	13231.5	29934.6
											30.464	-1364.22	-1052.53	-771.8	991.178	-25.8222	986.978	-16.7556	-2042.93	-149.244	-618.733	-11.6889	321.644	-1578.02	740.578	11.4667	-2667	-2466.13	-2057.8	-2135.31	429.289	-72.2667	-546.533		29.504	22902.3	15258.7	31379.4	34175.8	18540.5	4943.86	10713.5	26303.9
											30.528	-834.889	-1163.87	-570.467	145.844	74.8444	795.644	368.578	-1696.27	376.089	-1105.4	-191.689	1144.98	-2378.69	644.578	-955.867	-2212.33	-2338.8	-1197.13	-1469.98	-136.711	-446.267	-352.533		29.568	20879.7	14928.7	24066	34070.5	15658.5	3922.42	9505.53	23024.6
											30.592	-130.889	-428.533	-707.133	-460.156	-817.156	652.311	-416.089	-1716.27	175.422	-1067.4	-1171.02	634.978	-3444.02	929.911	-757.2	-731	-1169.47	-1030.47	-1201.31	-507.378	-82.9333	431.467		29.632	16741.7	12073.3	18818	34844.5	14739.8	3264.42	6078.87	20957.3
											30.656	-84.2222	-248.533	-1121.8	-1068.82	-1042.49	1279.64	-50.0889	-1364.27	-375.911	-494.067	-1691.69	553.644	-2199.36	2701.91	-1758.53	-538.333	-1944.13	-127.133	-734.644	-587.378	-90.2667	161.467		29.696	14517.7	9976.67	15470	33123.8	13560.5	2780.86	6208.87	20442.6
											30.72	-711.556	-744.533	16.2	-318.156	4.17778	928.311	737.244	-1654.93	-909.244	-494.733	-1024.36	-90.3556	-2410.69	3448.58	-1850.53	415	-2214.13	-1164.47	-433.311	-500.044	75.0667	-147.2		29.76	11398.3	8006.67	14877.4	31599.8	10111.8	2648	5644.2	22214.6
											30.784	-502.889	-1456.53	128.867	-103.489	188.178	973.644	537.244	-1381.6	2.75556	-776.067	-967.689	-153.689	-1976.69	2059.24	-2641.87	-1129	-2814.8	-836.467	-1165.98	138.622	-183.6	-682.533		29.824	9133.67	9032.67	12814.7	26035.2	8619.84	2222.54	5921.53	22428.6
											30.848	-1336.22	-1328.53	-37.1333	-371.489	-571.156	370.311	-396.089	-1235.6	990.089	-1265.4	-141.022	-946.356	-1286.02	821.244	-1791.87	-553.667	-2636.13	-1185.8	-1465.31	347.956	-295.6	-688.533		29.888	7969.67	7483.33	9974.71	22338.5	6929.84	2173.68	4338.87	23922.6
											30.912	-516.222	-957.867	-1003.13	-1386.82	-125.822	506.978	-534.089	-1549.6	722.756	-299.4	8.97778	65.6444	-621.356	1317.24	-1192.53	-1539	-2375.47	-201.8	-2457.98	529.289	-201.6	-761.2		29.952	6695.67	6068	7062.71	17596.5	6314.51	1856.02	4656.87	22239.9
											30.976	-658.889	-702.533	-795.8	-1136.82	-715.156	452.978	803.244	-1390.27	-162.578	-1167.4	480.311	1365.64	-20.0222	1395.91	-1299.87	-1406.33	-2382.8	44.2	-2389.98	105.956	-260.933	-523.2		30.016	4842.33	4529.33	7568.71	13729.8	5605.18	1795.12	4780.2	20271.3
											31.04	224.444	-925.2	-643.133	-1097.49	579.511	681.644	737.244	-946.267	-267.911	-1484.07	158.311	1381.64	-1492.02	1167.91	-1294.53	-2538.33	-3078.13	-566.467	-1717.98	195.956	-104.267	-290.533		30.08	3985.67	5371.33	9334.04	10089.8	4637.84	1661.84	4965.53	16455.3
											31.104	79.7778	-1295.87	-184.467	-565.489	-553.822	1050.98	916.578	-397.6	729.422	-1544.07	43.6444	265.644	-1404.02	459.911	-753.867	-2865.67	-3288.8	-819.133	-794.644	375.956	-719.6	-519.2		30.144	2499.67	5126.67	9438.04	8677.16	4917.18	1874.5	3118.2	12795.9
											31.168	-610.889	-1067.87	-741.8	-1492.82	1012.84	500.311	-1133.42	-1346.93	461.422	-708.733	-630.356	-829.689	-1333.36	1024.58	16.8	-1848.33	-2734.13	-1091.8	-456.644	911.956	-478.267	-816.533		30.208	3196.33	4532	8088.04	7155.16	4709.84	1627.4	2526.87	10921.3
											31.232	-1611.56	-1360.53	-1317.8	-1046.16	838.178	853.644	-147.422	-1451.6	793.422	225.267	-1768.36	-410.356	-1019.36	393.911	-814.533	-243	-2384.13	-241.133	-1082.64	247.289	-484.267	-1180.53		30.272	2462.33	3342.67	6968.04	6217.82	4307.84	1659.46	1945.53	9243.93
											31.296	-1757.56	-561.2	-1636.47	-1022.82	983.511	334.311	-1252.09	-1331.6	156.089	455.267	-2024.36	-827.689	-1224.02	160.578	58.8	-651.667	-2705.47	-277.133	-1619.31	264.622	-84.9333	-502.533		30.336	2107	2754	7330.04	5063.82	3113.84	1320.66	1912.87	8641.27
											31.36	-1818.22	-479.2	-1308.47	-537.489	1918.84	1296.98	-172.089	-1086.93	1285.42	683.933	-2103.02	-549.022	-1558.02	-904.089	615.467	-1427	-3473.47	-258.467	-647.311	-561.378	-277.6	-5.86667		30.4	2491	2357.33	6781.38	6651.82	2501.84	1217.34	1752.87	7521.93
											31.424	-1567.56	-280.533	-903.133	-942.822	886.178	495.644	-867.422	-1790.93	767.422	-117.4	-713.022	-476.356	-969.356	-1842.09	1076.13	-2656.33	-2585.47	-784.467	271.356	-125.378	-734.267	766.133		30.464	1809.67	2234	4972.04	7333.82	2894.51	1120.74	2986.87	6929.93
											31.488	-1585.56	-731.2	-297.8	-1084.16	1146.84	553.644	-715.422	-2796.93	1114.09	359.933	-409.689	1040.98	-720.689	-1792.76	104.133	-1765	-1680.8	-769.133	80.0222	-341.378	-834.933	459.467		30.528	1917	2976	4101.38	6840.49	2482.51	1105.2	4289.53	6420.6
											31.552	-688.222	-888.533	-179.8	-690.822	-777.156	758.311	-965.422	-1990.93	566.089	593.267	912.311	149.644	-249.356	-1154.76	-198.533	-2333.67	-1317.47	-1019.13	-577.978	203.956	-768.933	781.467		30.592	1422.33	2653.33	5096.71	4495.82	2431.18	1098.48	4310.87	5167.27
											31.616	-64.2222	-582.533	-3.13333	-696.156	17.5111	624.978	-218.756	-614.933	-87.9111	1005.27	-13.0222	270.978	-396.689	-736.089	-151.2	-1469	-2196.8	-1230.47	-1640.64	187.289	-322.267	106.8		30.656	2581.67	2432.67	6833.38	3125.82	2661.18	968.562	3478.2	4310.6
											31.68	-686.222	-398.533	488.2	-306.156	-410.489	1010.98	979.911	749.067	-278.578	-212.067	181.644	-522.356	-704.689	-823.422	-897.2	386.333	-2608.13	-1929.8	-896.644	66.6222	-796.933	-311.867		30.72	2287	2284.67	6485.38	3135.82	3015.18	1046.96	2404.87	4799.27
											31.744	-510.222	245.467	128.867	-639.489	-397.156	158.311	1111.91	1030.4	-764.578	-1007.4	-49.0222	-30.3556	606.644	-276.756	-246.533	1261.67	-2876.8	-1839.13	-769.978	-179.378	-553.6	-923.2		30.784	2459.67	2633.33	6035.38	3611.82	3153.18	1015.46	1845.53	5421.93
											31.808	-1068.89	232.133	458.2	-217.489	-1556.49	133.644	234.578	140.4	39.4222	-914.067	-277.689	-13.0222	-752.022	405.911	-567.2	1217	-2692.13	-1577.13	-1045.31	-232.711	-564.933	-730.533		30.848	3717.67	9630	5434.04	6473.16	16269.8	1294.9	2521.53	12731.9
											31.872	-521.556	-266.533	-1105.8	-574.822	-1287.16	-533.022	-476.756	-666.933	709.422	-782.067	-812.356	264.978	-234.689	22.5778	-305.2	370.333	-2999.47	-1029.8	-1663.98	118.622	639.733	-239.867		30.912	10219	21656.7	20034	19018.5	35427.2	4127.94	8213.53	22725.3
											31.936	-860.222	-435.867	-522.467	-379.489	-925.156	382.311	285.911	-906.267	899.422	-355.4	-2355.69	-647.689	-874.689	-24.7556	-1263.87	407	-2913.47	-1205.8	-1747.98	-196.044	1133.73	-100.533		30.976	19711.7	35255.3	35697.4	29985.2	58969.8	8010.98	17138.2	34493.9
											32	-747.556	-679.867	-886.467	-788.156	-1229.82	794.978	301.244	-979.6	993.422	-89.4	-2727.69	-383.689	-236.689	169.911	-323.867	-45	-2264.13	-1370.47	-838.644	69.2889	1485.73	-297.867		31.04	28059.7	44174.7	53186	40773.2	66948.5	10936.6	25220.9	39322.6
											32.064	-102.222	-191.2	-367.133	-282.156	-1857.82	776.978	-123.422	-1305.6	540.756	-569.4	-2507.69	-1007.02	-408.689	-83.4222	-1277.2	-1311.67	-1958.8	-1621.13	-250.644	-50.0444	275.067	-230.533		31.104	29757	44542	57813.4	44506.5	68629.8	11402.1	32860.9	40918.6
											32.128	-433.556	-598.533	-478.467	-897.489	-1943.82	349.644	-1277.42	-1787.6	1251.42	-668.733	-2577.69	-408.356	-1375.36	-1075.42	-1223.2	-1959	-1629.47	-1358.47	-637.311	49.2889	-505.6	-467.2		31.168	27368.3	41506.7	57190	47591.2	60253.2	11238.4	39061.5	40874.6
											32.192	-210.222	-190.533	-312.467	-452.822	-1011.82	-248.356	-609.422	-2016.27	643.422	-740.067	-667.689	-525.022	-1030.69	-1022.09	-1515.87	-2529	-1923.47	-868.467	-549.311	-437.378	-535.6	-217.2		31.232	24065	39539.3	51491.4	46193.2	53071.2	11292.2	41720.9	39796.6
											32.256	-1101.56	-177.2	-11.8	-414.822	-882.489	485.644	-560.756	-2066.93	-32.5778	-72.0667	-1189.69	281.644	-816.689	-578.756	-272.533	-1709.67	-1431.47	-544.467	-1087.31	-871.378	-117.6	-469.2		31.296	22833	40048	45021.4	41495.2	44730.5	10821.3	39488.9	37393.9
											32.32	-721.556	-547.2	98.2	362.511	-380.489	668.978	-727.422	-2659.6	-101.911	-133.4	-1003.69	274.978	-474.689	-193.422	-183.2	-2175.67	-2175.47	-675.133	-756.644	-696.711	566.4	-357.2		31.36	20607.7	41724.7	41466.7	40647.8	40507.2	9381.58	34151.5	34981.9
											32.384	-462.889	-813.867	-994.467	281.844	-87.8222	1259.64	-1611.42	-2136.93	31.4222	-519.4	-2291.02	928.978	-1338.69	-445.422	-516.533	-1973	-3040.8	-1053.13	-1127.31	-570.711	885.733	30.1333		31.424	16391	38177.3	40932.7	40351.8	33549.8	7871.82	33380.9	32785.9
											32.448	-66.2222	-1.2	-1495.13	-204.156	77.5111	1184.31	-810.756	-2366.27	702.089	-815.4	-2323.69	378.978	-1829.36	-1263.42	-1344.53	-1777.67	-2261.47	-1137.13	-1001.98	100.622	941.733	-43.8667		31.488	12737	36216.7	34628.7	37089.8	27894.5	6591.66	30228.9	27898.6
											32.512	-871.556	440.133	-1513.8	-462.156	-171.156	793.644	-292.756	-836.267	374.756	-1358.73	-1263.02	918.978	-1836.69	-1862.09	-949.2	-619.667	-1840.8	-1391.13	-925.311	218.622	390.4	-479.2		31.552	8477	34790	26238	30997.2	22353.8	5412.86	28650.2	22732.6
											32.576	-1328.89	217.467	-700.467	-592.822	-691.822	1482.31	269.911	-1934.93	-611.244	-1600.07	232.311	-311.689	-482.022	-1734.09	3.46667	28.3333	-722.8	-1564.47	-863.978	847.956	-300.267	-1215.87		31.616	8395	33335.3	18856	25745.8	17585.8	4408.64	23218.2	16987.9
											32.64	-1228.89	-553.2	-383.8	43.1778	-934.489	1101.64	936.578	-1352.93	-538.578	-1362.07	1049.64	-89.0222	264.644	-1324.76	1098.13	180.333	-1827.47	-1943.8	-688.644	163.956	-72.9333	-1451.2		31.68	6147.67	28644.7	17283.4	22927.2	13795.2	3253.36	18903.5	12886.6
											32.704	-622.222	-747.867	-791.133	294.511	-1393.16	765.644	691.911	-2196.93	-329.911	-489.4	649.644	-851.022	256.644	-944.089	929.467	304.333	-1698.8	-1558.47	-877.978	-470.044	-214.267	-766.533		31.744	6597.67	22892	17780	23376.5	10655.8	2790.94	13712.2	10097.3
											32.768	-470.222	-100.533	-969.8	223.178	-1330.49	27.6444	1219.91	-1670.93	887.422	-262.067	16.9778	-539.022	-440.689	-485.422	51.4667	172.333	-2108.8	-1658.47	-949.311	-895.378	-201.6	-367.867		31.808	4033.67	19392.7	14233.4	22346.5	10183.8	2558.54	10884.2	9477.93
											32.832	-736.222	-415.867	-786.467	-860.822	-197.822	236.978	149.911	-2044.27	768.756	-764.067	218.311	-991.689	-1437.36	251.911	-990.533	-705	-1951.47	-1597.13	-1397.98	-601.378	-995.6	145.467		31.872	3947	15104	10765.4	20149.2	9276.51	2155.06	9342.87	8944.6
											32.896	-687.556	-491.2	-1261.8	-1177.49	-202.489	242.311	565.244	-1942.93	550.089	-993.4	-29.6889	-879.689	-1394.02	273.911	-1045.2	-822.333	-2456.8	-1825.13	-784.644	191.289	-1079.6	-290.533		31.936	2220.33	12696.7	8426.71	16767.2	7781.84	1726.1	8018.2	7148.6
											32.96	-311.556	-333.867	-1953.13	-1458.16	-105.156	-204.356	886.578	-2345.6	313.422	-1214.73	-969.022	-539.689	-1252.02	-1264.76	-751.2	-375.667	-2404.8	-1397.8	-642.644	356.622	-470.267	-571.867		32	2191.67	9678	7862.71	13899.2	6416.51	1378.06	6230.2	5349.93
											33.024	-94.8889	97.4667	-2255.8	-1307.49	-303.822	414.978	529.244	-2400.93	1429.42	-1020.73	-1166.36	-869.022	323.978	-2245.42	-1252.53	-529	-2148.8	-225.133	-470.644	834.622	-197.6	-780.533		32.064	908.333	9331.33	6856.71	11729.8	5419.84	1244.64	5829.53	5229.27
											33.088	316.444	94.1333	-1922.47	-1184.16	611.511	1050.31	680.578	-2364.93	1583.42	-325.4	-1529.02	-1026.36	133.978	-2126.76	-1359.2	-963.667	-1651.47	-298.467	-495.978	1176.62	-162.267	-647.2		32.128	2276.33	7666.67	6147.38	10491.2	5207.84	1215.38	6126.87	5042.6
											33.152	-328.222	-226.533	-1037.8	-1050.82	248.178	1577.64	-139.422	-1562.27	1535.42	-431.4	-920.356	-555.022	9.31111	-1498.09	-1095.2	-1647	-2151.47	248.867	-628.644	1138.62	-214.933	-210.533		32.192	2751	5832	5902.04	9720.49	4813.18	1052.98	6553.53	4125.93
											33.216	-414.222	-167.2	-1275.8	-447.489	359.511	792.978	129.244	-1339.6	478.089	-355.4	-714.356	761.644	-924.022	-1034.09	-771.2	-978.333	-2820.13	-591.8	-1157.98	669.289	-310.267	-306.533		32.256	4012.33	4581.33	6126.04	9589.82	4573.18	1153.92	5997.53	2915.27
											33.28	-654.222	1038.8	-574.467	-145.489	168.178	1451.64	191.911	-1434.93	-779.911	-1627.4	-813.689	845.644	-488.022	-896.089	-491.2	-1284.33	-2494.13	-463.133	-1225.98	-188.044	152.4	-611.867		32.32	3134.33	5027.33	4829.38	7590.49	3465.84	1131.52	4184.2	2577.27
											33.344	-221.556	990.133	-80.4667	216.511	1242.84	988.311	1151.91	-2636.27	-457.911	-776.733	-1311.69	900.978	-370.689	-1087.42	-67.2	-1709.67	-2480.13	-1047.8	-1179.98	-728.044	-79.6	-860.533		32.384	2317.67	5046	5024.04	6947.16	2973.18	1234.56	4144.87	2006.6
											33.408	-82.2222	514.8	296.867	27.1778	14.1778	1434.31	1103.24	-2072.93	-779.911	-1029.4	-796.356	384.311	-1080.69	-1518.76	1796.8	-1710.33	-2288.8	-1359.8	-876.644	-672.711	1291.07	-534.533		32.448	1471.67	3741.33	5392.04	6791.82	3352.51	1234.56	4234.87	2795.27
											33.472	37.7778	-553.867	-995.133	-600.822	346.178	911.644	718.578	-2398.27	-122.578	-489.4	-517.022	-261.689	-1238.02	-1164.76	1107.47	-1611.67	-2830.8	-1009.13	-761.311	-668.044	1091.73	-53.2		32.512	1791.67	3222	5646.04	6563.16	3843.18	1076.5	4573.53	2621.27
											33.536	-683.556	-679.2	-1509.13	-880.156	318.844	1663.64	-324.756	-856.933	-1183.24	-1076.07	-7.68889	-518.356	-1304.02	-1083.42	50.8	-1611	-2343.47	-1869.13	-613.978	-89.3778	1079.73	312.8		32.576	1982.33	4366	5705.38	6001.82	4340.51	1072.58	3714.87	3864.6
											33.6	-1650.22	-315.2	-915.8	-371.489	1566.18	984.978	949.244	-1172.93	-1303.91	-654.067	-349.022	-597.022	-1113.36	41.9111	-361.2	-1142.33	-2317.47	-1965.8	-513.978	-314.044	-115.6	-296.533		32.64	2809	5008.67	4011.38	9051.82	4127.18	1311.28	3675.53	3105.93
											33.664	-1881.56	-359.867	99.5333	355.844	1169.51	1336.31	1029.24	-1127.6	-2492.58	-878.733	-174.356	140.978	-2216.02	-211.422	111.467	-1103	-1507.47	-1625.8	-1302.64	462.622	-204.267	-733.867		32.704	2211	4664	4448.71	11293.2	3727.18	1421.6	3305.53	3853.93
											33.728	-1637.56	-473.867	354.867	459.844	870.844	1310.98	1759.91	-2165.6	-1407.24	-485.4	-1076.36	-653.022	-2326.02	-864.089	83.4667	-271.667	-1742.13	-204.467	-1915.98	203.956	-218.267	-1125.2		32.768	1857	3771.33	3964.04	11669.8	3976.51	1297.7	3680.2	3089.27
											33.792	-712.222	-1032.53	-787.133	42.5111	950.844	2513.64	-117.422	-2174.27	-1468.58	-351.4	-938.356	-56.3556	-2386.02	-1614.76	-997.2	-1097.67	-1214.8	370.2	-1197.98	457.956	-194.267	-813.867		32.832	853	3478.67	5124.71	9050.49	2947.18	998.102	2728.87	3984.6
											33.856	-964.889	-201.867	-1297.8	113.178	484.844	1464.31	211.911	-1947.6	-259.911	-300.067	-1057.02	674.978	-1705.36	-1856.76	-1233.2	-1283	-1398.13	-91.1333	-566.644	-217.378	-725.6	-750.533		32.896	6831.67	10392	6992.71	11437.2	9517.18	1882.48	5146.2	9212.6
											33.92	-476.889	-883.2	-1744.47	1.84444	317.511	1176.31	-348.756	-1998.27	-712.578	-373.4	-483.689	964.311	-1302.69	-1582.09	-1006.53	-1662.33	-860.133	-543.133	-173.311	670.622	-1002.27	-809.2		32.96	18982.3	21522.7	24911.4	22137.2	29398.5	3748.12	12020.2	19566.6
											33.984	-789.556	-350.533	-1247.8	-109.489	63.5111	728.978	926.578	-2278.27	-127.911	47.2667	-717.022	43.6444	-1174.02	-1731.42	-849.867	-1868.33	-620.8	-651.133	-481.311	1008.62	-780.933	-844.533		33.024	30425.7	37422.7	47722	35023.2	52623.2	6286.46	22054.2	29842.6
											34.048	-564.889	-1220.53	-1413.8	-828.156	1118.84	1552.98	533.911	-2484.93	616.756	495.267	-65.6889	-453.022	-430.022	-2042.09	-81.2	-631.667	-884.133	-1035.13	-810.644	1297.96	-307.6	-492.533		33.088	32521.7	42216	69691.4	42362.5	68695.2	7240.28	30318.2	35762.6
											34.112	-1050.89	-961.2	-1074.47	-509.489	150.844	1648.98	13.2444	-2361.6	984.756	-182.067	-553.689	-494.356	-925.356	-1569.42	9.46667	-350.333	-676.8	-1047.8	-450.644	299.289	321.067	-385.2		33.152	28526.3	43129.3	75502.7	42733.8	70564.5	7257.22	32272.9	36221.3
											34.176	-1106.22	-707.2	-2001.8	11.1778	-43.8222	882.978	-54.7556	-2239.6	734.089	-494.067	118.311	182.311	-1244.69	-1402.09	-7.86667	-353	-1195.47	-1116.47	-681.311	-168.044	116.4	-233.2		33.216	23520.3	41298	72465.4	40516.5	67441.2	6453.9	29519.5	34554.6
											34.24	-1604.89	-1003.87	-1749.13	-390.822	-543.822	660.978	353.244	-2176.93	248.089	-1510.07	-505.022	-127.689	-1309.36	-956.089	-38.5333	-1001.67	-1350.13	-573.133	-740.644	-297.378	-116.933	-353.2		33.28	19451.7	46744	64400.7	41389.2	61315.2	6359.96	24244.9	30365.3
											34.304	-681.556	-805.2	-2055.8	-450.822	-937.156	428.311	786.578	-2093.6	-475.911	-1415.4	-1283.02	100.311	-1122.69	-984.756	168.8	-969	-2038.8	-832.467	-1555.31	-106.711	-325.6	-339.867		33.344	15445.7	45470	58511.4	40763.8	54245.2	5948.08	23800.2	25963.9
											34.368	-6.88889	-1196.53	-1125.8	-452.156	-1513.82	782.978	-72.7556	-2104.93	-471.244	-1897.4	-2219.69	290.311	-813.356	-850.089	18.8	84.3333	-1241.47	-667.8	-793.978	-150.044	24.4	-160.533		33.408	11772.3	41704.7	52456	38231.8	47483.8	5446.04	24363.5	21381.3
											34.432	420.444	-1139.87	-794.467	97.1778	-955.156	956.978	-281.422	-2100.93	-819.911	-1053.4	-1172.36	372.978	-776.022	-1082.76	-597.867	1080.33	-1183.47	-1228.47	-1360.64	454.622	410.4	714.8		33.472	9065	34978.7	44734.7	33807.8	41649.2	4607.16	26359.5	18371.3
											34.496	-597.556	-614.533	-577.8	192.511	-377.822	1002.31	-566.756	-1494.93	176.089	-954.067	-445.689	457.644	-537.356	-388.089	-1181.2	628.333	-1220.8	-1474.47	-822.644	-86.7111	327.067	514.8		33.536	6413	37965.3	33624.7	31823.2	34689.8	3478.76	22369.5	15938.6
											34.56	-1808.89	-743.867	-267.8	-226.822	-410.489	966.311	1323.24	501.067	336.756	-892.733	-229.022	-471.689	-649.356	319.244	-927.867	376.333	-1744.8	-1483.8	-1467.31	-80.0444	45.0667	454.133		33.6	4596.33	38451.3	28202.7	30841.2	28720.5	2600.96	18312.2	13289.9
											34.624	-2091.56	-451.867	-917.133	-413.489	-917.156	404.978	975.244	841.733	682.089	-1396.07	-164.356	-24.3556	-111.356	1296.58	-994.533	-1149.67	-1876.8	-1307.13	-647.311	-1407.38	23.0667	-229.867		33.664	4333	36006.7	28806.7	28401.2	22989.2	1907.68	14222.9	11526.6
											34.688	-2300.89	-1057.87	-1031.8	-315.489	312.844	658.978	1462.58	-710.267	1202.09	-1178.07	-155.689	592.978	-184.022	895.911	-211.867	-1045	-1956.13	-1239.8	-266.644	-819.378	-228.267	291.467		33.728	4061	29602	29312.7	25673.2	19849.8	1854.48	10638.9	9330.6
											34.752	-1428.89	-585.867	-1719.13	-515.489	914.844	814.311	-1089.42	-2624.27	1338.09	-423.4	-494.356	1196.31	-365.356	-462.089	-911.867	-2367	-2241.47	-1128.47	-192.644	-1046.71	-91.6	787.467		33.792	3306.33	26590.7	25784	22067.2	16459.8	1795.82	8379.53	9086.6
											34.816	-459.556	-361.2	-1419.13	-386.156	293.511	2486.98	-2074.09	-3377.6	1100.76	53.2667	-187.022	1132.98	-1368.69	-1319.42	-1448.53	-2425.67	-1980.8	-759.133	353.356	-516.044	-215.6	1223.47		33.856	2597	22104	20600.7	19297.2	14890.5	1555.44	6242.87	7325.27
											34.88	376.444	-44.5333	-1258.47	-667.489	43.5111	2485.64	-1796.09	-2098.27	416.756	-42.0667	736.311	768.978	-1944.69	-2832.09	-2143.2	-1959	-1942.8	-817.8	-347.311	-864.044	403.733	883.467		33.92	2607	18439.3	17191.4	15610.5	13261.8	1320.52	4980.87	7577.27
											34.944	649.111	-498.533	-1225.8	-644.156	-55.8222	1838.98	-1433.42	-1870.27	842.089	-1261.4	1308.98	889.644	-1487.36	-2139.42	-646.533	-622.333	-2012.13	-1406.47	-201.311	-412.044	237.733	718.8		33.984	2281	16044.7	15488	13069.2	10859.2	1066.28	4453.53	5829.27
											35.008	216.444	-987.867	-787.8	-850.822	438.178	938.311	4.57778	-1190.27	1468.76	-1242.73	855.644	1223.64	-1234.02	-1949.42	-363.867	934.333	-1987.47	-1489.13	-401.978	-108.044	359.733	71.4667		34.048	1757	15372.7	13060	15656.5	9224.51	1047.1	3958.87	4902.6
											35.072	90.4444	-887.867	-1087.13	-654.822	-161.156	642.311	-836.756	-1893.6	1237.42	-996.733	919.644	1062.31	-266.689	-38.0889	-869.2	645.667	-2145.47	-1550.47	-190.644	-91.3778	-572.267	61.4667		34.112	1689.67	13359.3	12421.4	17065.8	6791.84	1046.68	4632.87	3856.6
											35.136	103.111	-775.867	-931.8	-850.156	242.178	800.978	-36.0889	-2418.27	928.756	250.6	-302.356	643.644	-293.356	-881.422	-2100.53	27	-1566.13	-911.8	-440.644	-132.711	-337.6	-39.2		34.176	1782.33	11460.7	10113.4	20185.2	7033.84	1043.46	5154.87	3863.27
											35.2	-62.2222	-269.2	-845.133	-372.822	-858.489	-23.0222	331.911	-2550.93	306.089	177.267	-23.6889	4.97778	-630.689	-512.756	-1512.53	-1213.67	-1738.13	-985.8	-1351.31	145.956	128.4	-522.533		34.24	2597.67	10628.7	9813.38	18081.8	7385.18	1118.5	5370.2	4285.93
											35.264	-112.889	-199.867	-917.133	-1301.49	-1107.82	745.644	1033.24	-1033.6	1008.09	151.933	-203.689	-315.689	-1008.69	-1310.09	-1401.87	-903	-522.8	-804.467	-1675.98	574.622	897.733	-539.867		34.304	1785.67	10844.7	7685.38	17269.2	6881.18	1167.78	5083.53	2621.27
											35.328	-71.5556	-565.2	-1021.13	-1150.16	-528.489	1343.64	52.5778	-362.933	-161.911	-484.733	748.978	-186.356	-1217.36	-973.422	-1983.87	-81	-1091.47	-281.133	-1161.31	820.622	1029.07	-1345.2		34.368	1577.67	8340	7709.38	15178.5	5769.84	1147.06	4724.87	3146.6
											35.392	18.4444	-1310.53	-1125.8	-1682.82	397.511	1665.64	-966.089	-30.9333	688.089	-1000.07	166.311	-44.3556	-1072.69	-1991.42	-2747.2	-313	-623.467	-35.8	-976.644	878.622	1379.73	-1001.2		34.432	679	7336	7144.04	12595.8	4420.51	1049.48	3895.53	2698.6
											35.456	11.7778	-1632.53	-1181.8	-752.822	788.178	923.644	-371.422	-988.933	-384.578	-640.733	828.978	198.311	-1400.02	-1366.76	-1935.2	-557	-1405.47	280.867	-310.644	763.956	813.733	-426.533		34.496	946.333	5442	7822.04	10419.8	5171.18	926.842	3562.2	3019.27
											35.52	-1065.56	-1625.2	-753.8	-599.489	-345.156	921.644	1093.91	-1260.27	-203.911	-6.06667	697.644	109.644	-328.022	-248.089	-783.2	-455	-1530.13	-566.467	-529.978	763.289	552.4	254.133		34.56	1447.67	4942.67	7028.71	7995.82	5083.84	897.722	2560.2	2235.27
											35.584	-802.222	-1361.2	-1221.13	-325.489	-236.489	823.644	1483.91	-2135.6	-1199.24	122.6	617.644	332.978	-1328.69	265.244	-485.2	-635	-2211.47	-852.467	-391.311	141.956	-162.933	202.8		34.624	1423	4888.67	6847.38	7275.82	4867.84	812.322	3843.53	2473.93
											35.648	-672.889	-1157.87	-1033.8	-92.8222	-641.156	666.311	555.244	-896.267	-1267.24	-168.733	214.978	-303.689	-1537.36	-101.422	-1137.2	-1177	-2565.47	-994.467	-602.644	301.956	102.4	-977.867		34.688	1303	6252.67	6222.71	5679.16	3825.84	857.962	4946.87	2966.6
											35.712	34.4444	-654.533	-1089.13	-230.156	-1077.16	756.311	-882.756	-164.933	-610.578	-722.067	117.644	-98.3556	-2365.36	-698.089	-1211.87	-2496.33	-2052.13	-644.467	-620.644	-58.7111	11.0667	-1523.87		34.752	1765	6015.33	6394.71	5192.49	4074.51	809.662	5519.53	2888.6
											35.776	-420.889	55.4667	-1238.47	265.844	-1151.16	598.978	-393.422	961.733	-614.578	-70.0667	-87.0222	-949.022	-1922.69	-377.422	-347.2	-2367	-2210.8	-604.467	-519.978	11.2889	-26.2667	-853.867		34.816	1569	5043.33	5798.71	7854.49	3618.51	880.782	5348.2	3122.6
											35.84	545.778	208.8	-1213.13	-439.489	244.844	846.978	-696.089	-194.267	-817.244	-472.067	-637.022	-395.022	-1574.02	-1550.09	-733.867	-2134.33	-2444.13	170.2	-1097.31	343.956	-11.6	-274.533		34.88	1439	3689.33	5860.04	10121.8	2823.18	960.022	4588.87	3742.6
											35.904	593.111	47.4667	-1533.13	-595.489	500.844	1111.64	-249.422	-1007.6	-1443.24	-428.067	-856.356	-109.689	-1837.36	-2174.09	-1173.2	-1831	-2898.13	-151.133	-1264.64	848.622	63.0667	405.467		34.944	4501.67	9681.33	5326.04	17084.5	8735.84	1802.68	3597.53	8895.27
											35.968	607.778	-496.533	-1258.47	-646.156	-31.1556	1089.64	-820.756	-1620.93	-1387.24	-264.733	-604.356	318.978	-2467.36	-2255.42	-1127.2	-1985	-2484.8	-436.467	-1112.64	1351.96	654.4	-465.867		35.008	16838.3	24459.3	26395.4	26998.5	28695.2	4453.58	6138.2	18453.9
											36.032	-158.889	-475.2	-1443.13	-252.822	-447.156	670.311	-670.756	-1052.93	-189.244	252.6	-267.022	260.978	-2572.69	-1663.42	-1259.87	-739.667	-1902.8	-1497.13	-419.978	637.956	375.067	4.13333		35.072	27691.7	38320	46836.7	39377.8	53167.2	7095.66	11474.9	28451.3
											36.096	191.111	-850.533	-1704.47	-140.156	-194.489	234.311	37.2444	-864.267	738.089	-351.4	-607.689	-11.6889	-2467.36	-861.422	-967.867	531	-1522.8	-1541.8	-482.644	349.289	768.4	-263.2		35.136	35757	50957.3	68670	46943.8	69287.8	9660.32	20040.2	32950.6
											36.16	77.7778	-620.533	-1839.8	-613.489	-87.8222	194.978	428.578	-539.6	1351.42	-124.067	-648.356	322.311	-1043.36	-460.756	-1429.2	1655	-2208.8	-1735.13	-1035.98	207.289	-32.2667	-177.2		35.2	34637.7	53582	70008	48472.5	70380.5	9742.5	23486.2	34561.3
											36.224	-870.222	-1161.87	-1805.13	-404.822	-1171.16	1142.31	-98.0889	-1528.27	967.422	-816.733	-513.689	-211.689	-624.689	-16.7556	-45.2	928.333	-2354.13	-851.133	-1042.64	275.956	349.733	-161.867		35.264	34060.3	52463.3	69996	47215.8	67749.8	9124.96	29442.9	33039.9
											36.288	-1270.22	216.133	-1582.47	525.844	-1111.16	1142.31	-1048.09	-1926.93	932.089	-220.733	-42.3556	-1020.36	155.311	-132.756	-913.867	-827.667	-2451.47	-367.133	-1407.98	268.622	-152.267	-265.867		35.328	30809	46041.3	64213.4	46007.8	67857.2	7479.54	32084.9	32069.3
											36.352	-1037.56	566.133	-1537.8	608.511	-655.822	1498.98	-1245.42	-1544.27	-173.911	183.267	-628.356	-815.689	-1228.02	-485.422	-1844.53	-867	-1998.8	-149.8	-454.644	288.622	167.067	72.1333		35.392	25143	45200.7	53342.7	44837.8	66957.2	6301.86	35172.9	27392.6
											36.416	279.778	1735.47	-1306.47	378.511	74.8444	599.644	1011.91	-766.933	351.422	691.267	-1000.36	-419.689	-1442.69	-540.756	-2313.2	-494.333	-1064.8	-739.133	-1189.31	429.956	-242.267	58.1333		35.456	19877.7	44982.7	40881.4	44255.2	60656.5	5526.96	34494.9	23825.9
											36.48	-354.222	638.133	-113.8	343.844	670.178	347.644	2399.91	-760.933	686.756	155.267	-1227.02	-242.356	-1776.69	-956.756	-1058.53	1593	-1536.8	-1127.8	-1016.64	-75.3778	1076.4	139.467		35.52	16855	42854.7	33976.7	40337.8	51985.2	4782.3	33494.9	20661.9
											36.544	-48.2222	176.133	-547.8	-131.489	794.178	118.311	1671.91	-651.6	1504.76	-698.733	-699.689	52.3111	-962.689	519.244	-1217.87	1458.33	-1048.8	-945.133	-2083.98	-368.044	1215.73	-180.533		35.584	15706.3	39353.3	30712	34447.2	41880.5	4024.06	30146.9	17893.3
											36.608	-1269.56	-524.533	-929.8	-182.156	1255.51	269.644	621.244	-1322.27	1320.09	-838.733	-1735.02	640.311	-747.356	2335.91	-1534.53	898.333	-1213.47	-1217.13	-1803.98	53.2889	1093.07	-460.533		35.648	13598.3	38884.7	26257.4	26637.8	34083.8	3233.9	23890.2	15311.9
											36.672	-996.889	-731.867	-1665.8	-1423.49	1110.84	290.978	-485.422	-802.267	947.422	-174.733	-1051.02	1094.98	-1778.02	3407.24	-1595.2	-177.667	-884.133	-1643.8	-1608.64	293.956	-517.6	-586.533		35.712	10969	37778.7	20894.7	21640.5	26665.8	2574.78	19581.5	12840.6
											36.736	-1363.56	-1044.53	-1279.13	-1193.49	624.844	348.311	373.911	-1579.6	780.756	-618.067	-1302.36	1290.31	-1440.02	4315.91	-1059.87	-1259.67	-1024.8	-1729.8	-998.644	-7.37778	-1097.6	-155.867		35.776	8732.33	31907.3	15975.4	18473.2	21463.2	2087.72	15119.5	11155.9
											36.8	-1238.89	-1628.53	-1057.8	-952.822	174.178	108.978	-206.756	-558.933	-293.244	-472.067	72.9778	750.978	-1114.69	4926.58	-885.2	-1667.67	-2436.8	-1189.13	-936.644	-546.711	-1184.27	-273.2		35.84	9666.33	28450.7	13926.7	16698.5	17391.2	1701.46	15383.5	9833.27
											36.864	-1060.22	-1587.2	-1655.13	-536.156	81.5111	181.644	-620.756	-45.6	-223.911	-818.733	-134.356	758.311	-22.6889	5997.24	-503.867	-1825	-2317.47	-1097.13	-692.644	80.6222	-415.6	-719.867		35.904	9481.67	25857.3	12092.7	15068.5	13646.5	1502.38	14102.2	8734.6
											36.928	-366.222	-1653.87	-673.133	-176.822	836.178	54.9778	-1386.76	-218.933	-68.5778	-1102.07	-513.689	155.644	-13.3556	3453.24	129.467	-409.667	-2322.8	-1109.13	-675.978	808.622	-425.6	4.8		35.968	11267	21980.7	10023.4	12313.8	11943.8	1478.58	16144.2	6735.93
											36.992	-431.556	-1355.2	-1107.13	-244.822	565.511	-31.0222	-567.422	-960.933	520.756	-750.733	-374.356	1006.31	-999.356	2401.24	202.8	901.667	-2354.8	-969.133	-605.978	1283.96	-260.933	122.8		36.032	9177	17774	8040.71	10803.2	11777.2	1320.94	13694.9	5967.93
											37.056	-715.556	-1265.87	-905.8	-760.156	-221.822	-203.689	276.578	-1244.27	688.089	-153.4	-655.022	802.311	-1998.02	1089.91	-363.2	1957	-2388.8	-427.133	-16.6444	721.289	-79.6	720.8		36.096	8264.33	15399.3	6914.04	8863.82	10391.2	1209.64	9946.2	4829.93
											37.12	-1548.89	-593.2	-1098.47	-834.822	-1216.49	-549.689	979.244	-986.933	389.422	87.2667	147.644	742.978	-1052.02	1849.24	-845.867	976.333	-2082.8	-623.8	546.022	786.622	679.067	-337.2		36.16	6357	14731.3	8655.38	7397.82	9164.51	1067.68	7522.2	4473.27
											37.184	-1683.56	-787.867	-697.8	-584.156	-1262.49	434.978	-58.7556	-235.6	1134.76	-403.4	-485.022	106.311	-1119.36	3493.24	-1292.53	337.667	-1175.47	-1173.8	193.356	348.622	693.067	-591.867		36.224	5421.67	13962.7	8572.04	6179.16	6799.84	1026.1	6387.53	4079.27
											37.248	-1168.89	-507.2	-849.133	285.178	-791.822	746.311	-410.756	-410.267	-49.9111	-890.733	-117.022	294.978	-556.689	4349.24	-2067.2	-1091.67	-1522.13	-1009.8	2.02222	600.622	-12.9333	-807.2		36.288	4240.33	14191.3	7338.71	5617.82	6259.18	1177.02	7038.87	4153.93
											37.312	-704.222	-903.867	-1286.47	-206.156	-599.822	429.644	-226.089	-712.933	-200.578	-515.4	-1160.36	670.978	-1203.36	4371.24	-2469.87	-1240.33	-1924.8	-322.467	-366.644	64.6222	-488.933	-600.533		36.352	3553.67	14318.7	7112.71	5847.16	5021.84	1217.9	4885.53	4535.27
											37.376	283.111	-469.2	-759.8	-1246.16	-19.1556	577.644	96.5778	-1237.6	-1281.24	-604.733	-1068.36	1502.31	-976.022	2963.91	-67.2	-1846.33	-2311.47	-32.4667	-407.978	247.956	112.4	27.4667		36.416	4020.33	11836	7582.71	4945.82	5105.18	1265.78	5126.2	4775.93
											37.44	325.111	-683.867	488.867	-1512.82	-123.822	382.978	2422.58	-1993.6	11.4222	-306.067	-1202.36	1286.98	-1812.02	2565.91	729.467	-1423	-2693.47	-196.467	-1393.31	966.622	-138.933	188.133		36.48	4463	9667.33	8962.71	4746.49	4833.18	1156.44	4579.53	4345.27
											37.504	-458.222	-865.867	1464.87	-774.822	-291.156	1033.64	1739.24	-1919.6	-669.244	-48.0667	40.9778	1245.64	-1888.69	2214.58	1285.47	-1689.67	-2650.13	223.533	-1355.31	878.622	-648.267	98.8		36.544	3426.33	9428	6591.38	3198.49	4513.84	1107.16	5516.2	4291.27
											37.568	-908.222	-592.533	226.2	-84.1556	-782.489	505.644	2073.24	-1978.27	644.089	785.933	276.311	1109.64	-580.022	1214.58	-1009.87	-1819.67	-2574.13	-218.467	-396.644	1088.62	-1098.93	-294.533		36.608	3393.67	9709.33	6491.38	3561.82	4970.51	994.602	3915.53	3721.27
											37.632	-1020.22	-570.533	-705.133	76.5111	-469.156	901.644	31.9111	-1222.93	1202.09	153.933	1222.98	1539.64	-219.356	119.911	-929.867	-1438.33	-1793.47	-301.133	-195.978	344.622	-899.6	-435.867		36.672	2565.67	8041.33	6537.38	2882.49	5695.84	945.042	3554.2	3772.6
											37.696	-327.556	-344.533	-1629.13	-230.156	439.511	1424.98	772.578	-1660.27	2121.42	-706.733	488.311	1044.98	-330.689	-32.7556	-1121.87	-223.667	-1875.47	-1274.47	33.3556	543.956	-428.933	-865.2		36.736	3100.33	6210	7630.71	4103.16	6567.18	930.762	3451.53	4370.6
											37.76	-254.889	-1129.87	-609.8	-518.822	161.511	1727.64	-359.422	-2252.93	955.422	-1037.4	623.644	803.644	-796.022	181.244	-587.867	-19	-1180.8	-179.133	-807.978	581.956	-535.6	-433.2		36.8	2087.67	5899.33	8416.71	4071.82	5715.84	1326.82	4139.53	4227.93
											37.824	58.4444	-682.533	-1110.47	-950.156	704.178	1814.31	-230.756	-3297.6	478.756	-734.733	166.311	291.644	-541.356	1053.91	412.8	41.6667	-1008.8	-563.8	-979.311	514.622	-412.267	-55.2		36.864	2503	6121.33	8410.71	3855.16	4565.84	1275.86	4726.2	3931.93
											37.888	161.111	-525.2	-1395.8	-1112.82	478.844	2150.31	-127.422	-1491.6	92.7556	-93.4	154.978	1109.64	-236.689	863.244	460.8	-837	-1024.13	-431.133	-1867.98	153.956	-235.6	1676.8		36.928	2569	4962	8386.71	3083.82	3341.84	1237.22	4645.53	2937.93
											37.952	525.111	23.4667	-1763.8	-1246.82	2022.18	2026.31	1455.24	-540.267	-61.9111	-95.4	-461.689	934.311	-311.356	-24.7556	-25.8667	-981	-990.8	-1475.8	-1435.31	-693.378	189.067	1400.13		36.992	5257	8934	10964	12838.5	6876.51	2685.66	8016.87	6847.27
											38.016	-293.556	-218.533	-1176.47	-1379.49	1808.18	1362.98	803.244	-448.933	-565.911	-178.067	-426.356	880.311	210.644	-836.756	-1515.87	-303	-1025.47	-1396.47	-949.311	317.956	871.067	1158.13		37.056	15508.3	24502.7	30309.4	28995.8	24489.8	6467.76	15784.2	20109.9
											38.08	-777.556	14.8	-627.133	-1042.16	2812.18	886.978	-492.089	-1993.6	-337.911	15.2667	350.978	471.644	-351.356	-1240.09	-607.2	-1138.33	-925.467	-1090.47	-749.978	1195.29	519.733	-271.867		37.12	25121.7	39914.7	51360	45504.5	44603.2	10344.1	23222.9	34447.9
											38.144	-1132.22	415.467	24.8667	-727.489	1964.84	735.644	-934.089	-2730.27	-100.578	15.2667	660.978	-25.0222	-686.022	-858.756	304.8	-645	-1880.8	-124.467	-435.311	1309.29	826.4	-951.867		37.184	33468.3	52055.3	72172.7	50991.2	60543.8	12077.6	25815.5	45847.9
											38.208	91.1111	78.8	-50.4667	-822.822	1485.51	1083.64	539.244	-2153.6	682.089	-25.4	523.644	774.311	-608.689	929.244	592.133	-1789	-1922.8	484.2	-1356.64	705.289	319.733	-442.533		37.248	36268.3	52280	78009.4	48594.5	58355.8	11786.6	23970.9	47955.3
											38.272	601.778	341.467	-316.467	-1124.82	444.178	625.644	1721.24	-2060.93	1040.09	-496.733	499.644	188.311	-416.689	2575.91	-353.2	-424.333	-1306.13	530.867	-1229.98	718.622	317.067	-379.867		37.312	35639	49570	75088	46849.8	54028.5	10691.8	23676.9	50140.6
											38.336	669.111	627.467	-983.133	-1094.16	230.844	613.644	1697.91	-1581.6	1711.42	-787.4	-23.0222	119.644	165.311	2881.24	616.133	99.6667	-716.8	-7.13333	-987.978	1413.29	-218.933	-81.2		37.376	32141	45746.7	63513.4	44959.8	53953.2	9795.28	21594.9	50553.9
											38.4	-264.889	1595.47	-1018.47	-554.822	360.844	421.644	1703.91	-1918.27	757.422	10.6	-571.689	-347.022	-476.022	2195.91	535.467	-168.333	-778.8	-174.467	-59.3111	747.956	-4.26667	-849.867		37.44	26533	44410	49568.7	43239.2	54496.5	8974.32	17872.2	48370.6
											38.464	-449.556	1489.47	-719.8	-608.156	-163.822	1022.31	1280.58	-1846.93	-117.911	777.267	-965.689	98.9778	-550.022	2548.58	1206.8	-1367.67	-971.467	-475.133	392.689	-166.044	33.7333	-975.2		37.504	24326.3	44353.3	43319.4	38849.2	54081.8	7956.52	15881.5	45001.3
											38.528	-640.222	1344.13	-607.8	-952.156	522.844	571.644	1593.24	-2230.27	-469.244	1488.6	-1108.36	-206.356	-1364.02	3786.58	-732.533	-2285	-952.133	-873.8	-157.978	172.622	-372.267	-115.2		37.568	21195.7	41549.3	40328	35103.2	47949.2	6794.1	14500.2	39661.9
											38.592	-551.556	562.133	-953.8	-1267.49	1047.51	724.311	-481.422	-2236.27	-747.911	1349.93	-632.356	789.644	-1420.02	5474.58	-166.533	-2195.67	-1325.47	-773.133	-962.644	671.289	-515.6	62.8		37.632	17325	39273.3	34142	32761.8	42201.2	5341.74	13470.9	36127.9
											38.656	-418.889	6.13333	-1455.8	-907.489	1784.84	77.6444	-1126.76	-1791.6	-459.244	1176.6	-489.022	411.644	-1065.36	7371.91	-800.533	-1696.33	-2251.47	-389.8	-1320.64	1417.29	-114.267	480.133		37.696	11943.7	40363.3	25656.7	33600.5	34450.5	4655.6	10248.2	32101.9
											38.72	28.4444	-729.2	-656.467	-436.822	2104.18	318.311	-1550.09	-839.6	-125.911	104.6	-475.022	541.644	-1011.36	9042.58	-1149.87	-2244.33	-1838.13	260.867	-1715.31	1019.96	-26.2667	-534.533		37.76	8765	37333.3	19508	32551.8	26284.5	3664.96	10356.9	30841.3
											38.784	71.7778	-203.867	-345.133	-464.822	1684.84	450.311	-783.422	-654.933	-298.578	-763.4	369.644	-837.022	-180.689	9650.58	-442.533	-1729	-1867.47	-415.8	-1338.64	855.289	245.733	-843.867		37.824	5843	30129.3	17656	29011.8	20953.8	3115.18	10962.2	28728.6
											38.848	-61.5556	-309.2	-778.467	-798.156	1184.18	661.644	215.911	-1359.6	730.089	-1360.07	-206.356	-669.689	397.311	8648.58	-589.867	-273	-834.133	-639.8	-1673.31	213.289	290.4	-537.2		37.888	6363.67	25440.7	16004.7	23503.2	15744.5	2318.02	10454.2	26025.3
											38.912	-942.222	-311.2	-1345.13	-1184.82	544.178	596.311	-66.7556	-2254.93	851.422	-492.067	-500.356	-795.022	1159.98	9777.24	-482.533	1175	-785.467	-1209.8	-1347.31	311.956	752.4	-507.867		37.952	6024.33	24596.7	13222	18947.8	13057.2	2219.18	8134.2	21512.6
											38.976	-2075.56	-834.533	-1565.8	-320.822	829.511	628.978	143.911	-1544.93	481.422	-282.733	-1604.36	-537.022	1184.64	9042.58	-1632.53	1546.33	-698.133	-727.133	-970.644	141.956	134.4	82.1333		38.016	4639	24118.7	10521.4	16415.2	9607.84	2026.54	6460.2	17925.3
											39.04	-2554.22	-988.533	-673.133	-268.156	1243.51	904.978	87.9111	-318.933	366.089	41.2667	-1259.69	-273.022	451.311	11568.6	-631.2	675	-1517.47	-1545.13	-357.311	863.289	-362.267	-403.867		38.08	2631.67	18366	9134.04	12913.8	8472.51	2172.14	5843.53	15215.3
											39.104	-2348.89	-404.533	-743.8	213.178	342.178	1808.31	143.911	143.067	-781.244	-813.4	-116.356	300.311	-1380.02	13008.6	-228.533	775	-1643.47	-1101.13	-454.644	549.289	-742.933	-711.2		38.144	1855	14840	9481.38	9393.82	6129.18	1998.26	5066.2	12263.3
											39.168	-906.889	-264.533	-580.467	-456.822	37.5111	2037.64	-190.756	-931.6	757.422	-1285.4	-4.35556	612.978	-1462.69	13255.2	139.467	1464.33	-1586.8	-643.8	-254.644	712.622	-408.933	-675.867		38.208	3010.33	11183.3	9036.71	7311.16	5704.51	1659.04	5299.53	12186.6
											39.232	-394.222	399.467	-1427.13	86.5111	-596.489	1390.31	-1503.42	-1352.27	442.089	-1123.4	-131.022	806.978	-1974.69	10573.9	533.467	1295	-1368.8	87.5333	-343.311	305.956	-368.267	-617.2		38.272	2731	9142	8716.04	5672.49	5290.51	1402.98	4913.53	10693.9
											39.296	-164.889	42.8	-1631.13	-488.822	-448.489	442.311	-1426.09	-1912.93	899.422	-74.7333	-835.689	906.311	40.6444	8074.58	758.8	1380.33	-1064.8	-392.467	-372.644	287.289	-441.6	-87.2		38.336	2602.33	8490	8444.04	5407.16	5696.51	1261.44	5871.53	10422.6
											39.36	-250.889	411.467	-1103.13	229.844	-388.489	408.978	159.244	116.4	377.422	602.6	-1546.36	1214.31	176.644	6917.91	770.133	319.667	-1071.47	-859.133	-308.644	-363.378	-408.933	-167.2		38.4	1611	8862	8227.38	4473.82	6764.51	1400.04	7647.53	7165.27
											39.424	-488.222	86.1333	-270.467	-648.156	1260.84	1270.31	673.911	-35.6	547.422	697.267	-385.689	756.311	127.311	7115.91	-220.533	719	-1136.8	-125.8	-1089.31	251.289	-520.267	-562.533		38.464	1887	11032	7438.71	4467.16	7261.84	1455.48	10010.2	6193.27
											39.488	-508.889	-32.5333	-708.467	-609.489	1308.18	802.311	-41.4222	552.4	866.756	622.6	674.311	55.6444	17.9778	7746.58	-284.533	421.667	-2134.13	319.533	-1675.98	14.6222	-17.6	-595.867		38.528	1920.33	9961.33	7954.04	3971.16	7291.18	1389.82	9917.53	5113.27
											39.552	-854.889	-319.867	-1636.47	-1275.49	-129.822	576.311	-1458.76	-1669.6	742.089	683.933	1252.31	358.311	-1436.02	7166.58	-633.867	-278.333	-2567.47	66.2	-1901.98	647.289	-436.933	-629.867		38.592	2079	9716	8368.04	4155.82	5524.51	1277.96	8393.53	4878.6
											39.616	-731.556	-42.5333	-2041.8	-612.156	-1990.49	298.978	-388.089	-2062.27	732.089	15.9333	625.644	468.311	-1066.02	6860.58	-525.867	545.667	-2374.13	-523.133	-1441.31	-63.3778	247.733	-768.533		38.656	1833	9551.33	9672.71	4219.16	5352.51	1240.44	6924.2	3605.27
											39.68	-942.222	-501.2	-1309.13	-546.156	-1607.82	694.978	77.2444	-1779.6	8.08889	-323.4	-687.022	1105.64	-1410.69	6563.91	202.8	1481	-1948.8	-294.467	-847.978	95.9556	-28.2667	-997.2		38.72	2532.33	8801.33	9646.71	4074.49	4935.84	1416	6021.53	3727.27
											39.744	-429.556	-507.867	-1316.47	-814.822	-579.822	1525.64	877.911	-855.6	-545.244	-693.4	-706.356	582.978	189.311	8369.91	470.133	1749	-1685.47	-408.467	-625.311	-318.044	821.733	-1291.87		38.784	3189	9706.67	9906.71	3824.49	4552.51	1383.52	5186.87	3047.27
											39.808	-688.889	-335.2	-2255.13	-472.156	326.178	1598.31	5.91111	-80.9333	39.4222	-0.733333	-1445.02	1343.64	-38.0222	7787.91	-477.867	1310.33	-957.467	-613.8	-30.6444	-330.044	297.067	-1041.2		38.848	3355	8873.33	7668.04	4386.49	3229.18	1300.36	4019.53	3391.93
											39.872	-58.8889	255.467	-2287.13	-343.489	758.844	2207.64	978.578	-375.6	4.75556	-824.733	-847.022	1230.98	267.311	5571.91	-1043.87	1200.33	-1140.8	-1334.47	-111.978	-176.044	780.4	-1271.2		38.912	2829.67	8616	6670.04	5725.82	2475.84	1337.04	5765.53	3610.6
											39.936	-694.889	571.467	-2111.13	-138.822	1084.84	2080.98	45.2444	-723.6	392.089	-1026.73	-609.689	919.644	-73.3556	5901.91	-1745.2	2693.67	-344.8	-600.467	-543.311	363.956	503.067	-1366.53		38.976	2357.67	7367.33	6806.04	5597.16	2137.18	1291.96	6687.53	3803.93
											40	-340.889	-219.867	-805.8	-968.156	-484.489	1930.98	53.2444	-962.933	-726.578	-1616.73	357.644	660.311	605.311	5680.58	-2067.87	2881.67	-362.8	-374.467	-712.644	665.289	366.4	-1606.53		39.04	3305.67	14694	9498.04	12235.2	6574.51	2537.12	8469.53	6929.27
											40.064	-936.222	-777.2	-1427.8	-487.489	-519.156	1573.64	-642.756	-1274.93	-132.578	-1194.73	722.978	72.9778	54.6444	6997.24	-1918.53	975	-232.133	-488.467	-1287.31	285.956	566.4	-1394.53		39.104	14870.3	34133.3	26908.7	24492.5	25664.5	5418.74	20610.2	13160.6
											40.128	-744.222	-1237.87	-1612.47	-148.822	-156.489	446.978	-557.422	317.733	183.422	-1070.73	90.9778	-283.689	-692.689	7626.58	-636.533	-671	-1121.47	-697.8	-998.644	250.622	697.733	-977.2		39.168	25971	49462.7	47662.7	37569.2	47720.5	9571.28	34978.2	22385.3
											40.192	-1612.22	-901.2	-1669.8	69.1778	371.511	32.9778	-474.756	333.733	1294.76	-515.4	-178.356	-301.689	-945.356	8558.58	875.467	-1924.33	-990.133	-829.8	-1673.98	-418.711	1222.4	-676.533		39.232	36338.3	54470	66067.4	46364.5	66301.2	11790.8	45952.2	28229.3
											40.256	-1320.22	-269.2	-640.467	-47.4889	-109.822	129.644	-116.089	203.733	402.756	339.267	-185.689	318.311	-1544.69	8748.58	766.133	-1247	-880.133	-331.133	-1175.31	-483.378	1113.07	-119.2		39.296	34742.3	52178.7	63236	47685.8	68719.8	12123.8	42496.2	31328.6
											40.32	-1544.22	2.8	60.2	-290.822	-97.8222	1183.64	840.578	-1522.27	1145.42	245.933	-12.3556	242.978	-1178.02	9609.91	431.467	-223.667	-250.133	-770.467	-469.978	-690.044	869.733	306.133		39.36	32001	58344.7	55135.4	49334.5	69277.2	11676	34904.2	30929.9
											40.384	-1358.22	1.46667	-133.8	8.51111	630.178	1698.98	1256.58	-1491.6	8.75556	356.6	53.6444	844.311	-1174.69	10413.9	256.8	222.333	-1272.8	-675.8	304.022	-456.711	162.4	494.133		39.424	29495.7	55868.7	51212	46467.2	64960.5	11408.8	31010.9	30442.6
											40.448	-1542.89	-31.8667	-694.467	-408.156	513.511	2355.64	1269.91	-1284.93	334.089	-884.733	-205.689	1835.64	-109.356	10968.6	354.8	207.667	-1700.13	-1091.13	1222.02	257.956	385.733	325.467		39.488	27421	52026.7	47360	43563.8	59039.8	10285.3	28351.5	26005.3
											40.512	-1016.22	-41.2	-717.8	-1094.82	85.5111	1668.98	1107.24	-635.6	215.422	-256.733	-321.022	1570.98	-839.356	10658.6	-672.533	-575.667	-1362.13	-1031.13	40.6889	604.622	998.4	-114.533		39.552	25055.7	42707.3	40336	38801.8	47281.2	8921.54	26056.9	23934.6
											40.576	-102.222	400.133	-561.8	-1062.16	785.511	1068.31	1423.24	-636.933	713.422	-954.733	-917.689	698.311	-844.022	12084.6	-608.533	-607	-1254.13	-382.467	-91.9778	209.956	1130.4	180.133		39.616	21233	46500	30167.4	36055.8	39417.8	7274.16	19726.2	19959.3
											40.64	148.444	244.8	-312.467	-766.822	540.178	1485.64	1460.58	-362.933	1870.76	447.267	-1124.36	-397.689	-1416.02	12231.9	-362.533	-819	-1500.13	77.5333	-835.311	-677.378	709.067	-191.867		39.68	16012.3	43468	24095.4	34515.2	32610.5	6951.74	16286.9	20213.3
											40.704	572.444	-51.8667	89.5333	-633.489	146.178	1709.64	478.578	-542.267	1768.76	372.6	-1359.69	379.644	-516.689	11131.2	-308.533	-1445.67	-1850.13	75.5333	-658.644	-968.044	124.4	-902.533		39.744	12231.7	38691.3	22554.7	31570.5	29923.2	5769.86	11705.5	19072.6
											40.768	-106.222	231.467	-249.133	-1115.49	-241.156	2125.64	571.911	-754.933	996.756	687.933	-1475.69	374.311	-337.356	9349.24	-741.867	-950.333	-2254.13	-560.467	-745.311	-246.711	-60.9333	-1465.87		39.808	9217.67	33251.3	20776	30620.5	26007.8	5497.28	10582.2	18910.6
											40.832	-296.222	227.467	-561.133	-1129.49	-465.822	1596.31	666.578	-822.933	582.089	-583.4	-903.022	204.311	-425.356	7490.58	-1015.2	-299	-1826.13	-837.8	65.3556	-241.378	-194.267	-1440.53		39.872	7842.33	30138.7	19015.4	28620.5	23103.2	4253.52	6645.53	16500.6
											40.896	-1220.22	165.467	-1144.47	-740.156	-339.822	1253.64	1509.24	-707.6	800.756	-884.067	-1109.02	-123.022	-200.022	6085.91	-672.533	-449.667	-1789.47	-670.467	238.022	270.622	-348.933	-717.867		39.936	7435	26473.3	19139.4	26874.5	19814.5	3510.26	7818.87	14403.9
											40.96	-1119.56	-414.533	-1143.8	-770.822	-415.822	1705.64	1188.58	-622.267	1374.09	-560.067	-1039.02	166.311	-735.356	8220.58	-174.533	-935	-1170.13	-989.8	-212.644	305.289	252.4	56.8		40	5586.33	20924.7	17590.7	21506.5	17323.2	2455.64	7305.53	12943.3
											41.024	-1151.56	108.133	-1455.13	-1082.16	67.5111	1022.31	380.578	-184.933	1088.09	-674.067	-1011.02	487.644	-908.689	8499.91	670.133	-946.333	-1764.8	-380.467	-753.311	1015.96	199.733	136.133		40.064	4101.67	18225.3	17911.4	15157.8	13969.8	2225.62	7361.53	11137.3
											41.088	-370.889	-26.5333	-1305.13	-1229.49	365.511	1032.31	300.578	-430.267	214.756	115.267	-1134.36	416.978	-1870.02	8868.58	1442.8	571.667	-2229.47	-121.8	-509.978	236.622	479.067	-97.8667		40.128	3131	16598	13871.4	13348.5	10856.5	2224.22	6404.87	9645.27
											41.152	-70.2222	-351.2	-1203.8	-1086.82	-647.156	500.978	485.911	-355.6	-31.9111	-170.733	-729.689	-946.356	-2166.69	6361.24	348.8	1677	-2422.13	-128.467	-80.6444	-572.044	160.4	-629.867		40.192	3362.33	14106	12205.4	10079.2	7823.84	2283.72	5328.87	8417.27
											41.216	549.111	-787.867	-448.467	-822.822	-657.156	884.978	767.911	-715.6	206.089	538.6	-1394.36	-1410.36	-2333.36	5046.58	-594.533	549.667	-1708.13	-988.467	-135.978	-960.044	48.4	-740.533		40.256	2981.67	11022	10614.7	11315.2	6818.51	2138.68	5032.2	8732.6
											41.28	-314.222	-281.2	5.53333	229.178	-960.489	1478.98	997.911	812.4	411.422	174.6	-383.022	-1215.69	-2472.69	4553.91	-467.2	309	-1471.47	-1330.47	-533.978	-71.3778	-110.267	-652.533		40.32	2204.33	12184.7	12474	8757.16	6605.84	1848.04	3931.53	9648.6
											41.344	-843.556	-212.533	77.5333	426.511	-547.156	1468.98	82.5778	557.733	252.756	38.6	-1231.69	-740.356	-2992.69	2685.24	1461.47	-948.333	-1982.13	-791.133	-446.644	204.622	365.067	-318.533		40.384	2651.67	11788.7	12868	9027.82	5874.51	1718.26	4626.2	8815.27
											41.408	-1425.56	-441.867	-579.8	389.178	-926.489	1481.64	1002.58	-446.267	110.756	117.933	-515.022	72.9778	-3044.02	2011.91	1151.47	197.667	-2412.8	-657.8	-755.311	177.956	433.067	-116.533		40.448	3755.67	10290	12020.7	6833.16	5923.18	1527.86	4862.2	8743.27
											41.472	-230.222	-655.2	-1018.47	-591.489	18.1778	930.311	997.244	-1784.27	1008.76	186.6	-1126.36	584.311	-2790.69	883.911	589.467	19	-2302.8	-552.467	-127.311	-564.044	157.733	-147.2		40.512	3756.33	7162	9874.71	9569.16	5309.18	1464.58	4805.53	7243.93
											41.536	-79.5556	-651.867	-1443.13	-740.156	683.511	994.311	1355.24	-1682.93	788.089	-558.733	-797.689	1321.64	-1178.69	1172.58	-471.2	11.6667	-1558.13	-935.8	-62.6444	-741.378	358.4	-543.2		40.576	2687	5979.33	9948.71	11788.5	5888.51	1191.16	5552.87	7930.6
											41.6	-409.556	-146.533	-1109.13	-1080.16	287.511	-181.022	-275.422	-995.6	868.756	-532.067	-317.022	949.644	-148.689	790.578	-769.2	904.333	-1972.8	-1050.47	90.0222	-240.044	292.4	-533.867		40.64	2091	6586	9518.04	13372.5	4401.84	1052.7	5380.2	6941.93
											41.664	-1310.89	131.467	-273.133	-1066.82	-68.4889	-531.689	-1248.76	-653.6	-503.911	-465.4	331.644	200.311	173.311	1067.91	-1669.87	559.667	-2488.13	-1234.47	-543.311	-665.378	627.733	-957.2		40.704	1546.33	5354	9964.71	10904.5	3400.51	916.902	5585.53	6952.6
											41.728	-1061.56	364.133	-148.467	-942.156	599.511	13.6444	-650.089	-35.6	306.089	-45.4	-49.6889	105.644	769.978	2669.24	-1226.53	13.6667	-2849.47	-1440.47	-24.6444	-438.711	204.4	-1049.2		40.768	1004.33	5605.33	8928.71	7677.16	2765.18	876.442	5077.53	5409.93
											41.792	-726.889	164.133	-152.467	-778.156	1148.18	781.644	-92.7556	-616.267	-412.578	145.267	-947.689	18.9778	76.6444	4287.24	436.133	-499	-1910.8	-1510.47	554.689	-956.044	1031.07	-1244.53		40.832	1333.67	5331.33	8970.71	5937.16	3298.51	892.262	4804.87	4837.27
											41.856	-774.889	-271.867	-375.8	-1046.16	435.511	1107.64	-483.422	-1978.93	154.756	739.933	-597.022	505.644	835.978	3661.91	1026.13	-683.667	-2052.8	-1071.13	351.356	-368.044	1073.73	-440.533		40.896	1104.33	6262.67	8373.38	5179.16	3881.18	1004.82	5127.53	3323.93
											41.92	-879.556	-107.2	164.2	-771.489	-1012.49	589.644	-1105.42	-2777.6	-591.911	1094.6	803.644	209.644	51.9778	2951.91	142.8	685	-2180.8	-1364.47	21.3556	-511.378	1508.4	494.133		40.96	1869.67	6296	7698.04	5289.82	2879.18	1172.54	5052.2	3773.93
											41.984	-445.556	78.8	489.533	-532.822	-880.489	438.978	-510.089	-2350.93	863.422	173.267	1296.98	311.644	697.978	3108.58	56.1333	-618.333	-2650.13	-722.467	207.356	-632.044	581.067	1053.47		41.024	1171.67	6362	7170.71	5077.16	2677.18	1155.6	5165.53	4799.93
											42.048	-330.889	714.133	-287.8	-134.822	-1229.16	280.978	183.911	-1503.6	979.422	-80.7333	1142.31	-392.356	1218.64	4834.58	879.467	-395	-2880.13	-917.133	96.6889	-858.044	529.067	275.467		41.088	3672.33	14033.3	11944.7	10738.5	7067.18	1596.18	5181.53	12429.9
											42.112	-1372.89	820.8	-354.467	-338.822	-243.156	-227.689	98.5778	-1349.6	1900.76	293.933	372.311	-147.689	1157.98	5083.24	1722.8	-349	-2414.13	-504.467	-659.311	-21.3778	6.4	-207.2		41.152	14471	25761.3	34224.7	25850.5	27275.8	2947.74	11320.9	27223.3
											42.176	-1920.89	144.8	-653.8	-361.489	160.178	456.978	355.244	-1305.6	1624.76	583.267	136.311	577.644	807.978	6411.24	622.8	407	-2024.8	-429.8	-687.978	535.956	296.4	-196.533		41.216	27039.7	39375.3	54776.7	41367.2	49535.8	4530.86	20325.5	39837.3
											42.24	-2410.22	-452.533	-19.8	-61.4889	944.178	979.644	1380.58	-1462.93	1426.09	-801.4	567.644	1518.31	-599.356	6201.24	361.467	1532.33	-970.8	-453.133	-667.978	313.956	-212.267	41.4667		41.28	35942.3	49046.7	70166.7	49472.5	67945.2	5347.34	27574.2	45491.3
											42.304	-1673.56	-979.2	-225.8	-9.48889	-48.4889	1691.64	1253.91	-1135.6	940.089	-542.733	572.978	1028.98	-681.356	5796.58	377.467	2380.33	-185.467	-791.8	-81.9778	-18.0444	-13.6	-114.533		41.344	36680.3	55934	70991.4	48271.2	67581.8	5130.76	26516.9	41822.6
											42.368	-918.889	-1132.53	-121.8	-43.4889	25.5111	1663.64	1463.24	-1205.6	53.4222	73.9333	-13.0222	1232.98	-1213.36	4276.58	-105.2	2399.67	321.2	-836.467	-566.644	25.9556	108.4	-378.533		41.408	34492.3	55363.3	75920.7	45925.8	66742.5	4372.94	20990.9	36717.9
											42.432	-104.222	-1537.2	-963.133	-174.822	-163.822	1374.98	-36.0889	-1470.93	364.756	503.267	799.644	575.644	-318.022	2943.91	-685.2	593	404.533	-542.467	-4.64444	631.289	1272.4	-591.2		41.472	32177	51688	76050	44103.2	61275.8	3465.74	16957.5	34478.6
											42.496	303.111	-670.533	-1129.13	-515.489	224.178	1544.31	37.9111	-1902.27	830.089	-102.733	454.311	552.978	-974.689	2261.24	-1287.87	-1061	-534.8	-68.4667	-515.978	411.956	1433.07	-755.2		41.536	27419.7	47177.3	68359.4	40309.8	59856.5	2516.4	13869.5	32574.6
											42.56	-182.889	-527.2	-1081.13	-824.156	910.844	1560.98	-339.422	-2322.27	965.422	-385.4	693.644	760.978	-959.356	1391.24	-1347.2	-1518.33	-1308.8	-709.8	-237.978	97.9556	1183.73	-1251.2		41.6	23429	45582.7	55290	32447.2	55431.2	1851.68	12696.9	33151.3
											42.624	-548.222	-157.867	-763.133	-974.156	1593.51	1609.64	-12.0889	-2234.93	624.756	609.267	-984.356	1323.64	-1607.36	1008.58	-1723.2	201.667	-1683.47	-645.133	-524.644	29.2889	294.4	-1385.2		41.664	19457.7	41288	45816.7	27248.5	51161.2	1567.2	11192.2	28815.9
											42.688	-1045.56	-833.2	-981.8	-784.822	1524.18	1117.64	536.578	-1982.93	202.089	1153.93	-509.022	641.644	-1720.69	263.244	-1274.53	225.667	-1562.13	-251.133	-445.978	-48.7111	283.733	-1489.2		41.728	16053.7	35532	40387.4	21620.5	46323.8	1417.96	9714.2	24416.6
											42.752	-726.222	-671.2	-999.8	75.8444	1166.18	1215.64	639.911	-764.267	668.756	1667.27	-119.689	-115.689	-1272.69	1529.91	349.467	723.667	-239.467	197.533	-781.311	43.2889	688.4	-1355.87		41.792	11863.7	35175.3	31711.4	20893.2	38361.2	1305.96	8723.53	20239.9
											42.816	-440.889	-735.2	-1155.13	240.511	1080.84	1610.31	1150.58	-416.267	489.422	933.933	-315.689	273.644	-352.022	1171.24	880.8	-505	-240.133	-214.467	-958.644	-264.711	338.4	-1003.87		41.856	9273	36766.7	23344	17147.8	33267.8	1378.34	8628.87	17478.6
											42.88	429.778	-232.533	-656.467	121.844	1001.51	2057.64	1141.24	-590.933	416.756	23.2667	-43.6889	2578.31	211.311	1391.24	110.133	-73.6667	-414.133	78.8667	-1195.31	407.956	161.067	-621.2		41.92	6896.33	34844.7	18097.4	14427.2	25511.8	1247.3	8230.87	15162.6
											42.944	201.111	-326.533	-178.467	-1033.49	389.511	1781.64	327.244	-1693.6	350.089	-1633.4	-867.022	2662.98	383.311	758.578	-95.2	-921	-1596.13	456.867	-989.311	826.622	-59.6	-506.533		41.984	6650.33	28946	17696	10979.8	22430.5	1297.28	7728.87	12305.3
											43.008	201.111	-209.2	-552.467	-1168.16	-337.822	1049.64	467.244	-2168.93	734.089	-1414.73	-710.356	2246.98	-624.689	1606.58	-43.8667	385	-2362.8	679.533	-515.978	756.622	259.733	-688.533		42.048	6482.33	23436	18021.4	8769.16	19909.2	1230.36	5419.53	12145.3
											43.072	729.778	-231.867	-325.133	-1247.49	493.511	953.644	183.244	-1666.27	1176.09	-805.4	-1445.02	1410.31	-1058.02	1667.24	666.8	91	-3096.13	277.533	-255.311	650.622	665.067	-778.533		42.112	6383.67	21234	14012	8491.16	18218.5	1247.72	5892.87	10275.9
											43.136	619.778	65.4667	-1013.8	-723.489	421.511	782.311	524.578	-353.6	1017.42	175.267	-910.356	584.311	-1780.69	1915.24	675.467	1385.67	-3104.13	-65.1333	62.6889	782.622	568.4	-1074.53		42.176	5451.67	20185.3	11736.7	7466.49	15940.5	1105.76	6162.87	10075.9
											43.2	17.7778	88.1333	502.867	-212.822	24.1778	1361.64	-96.0889	276.4	975.422	534.6	-271.022	458.311	-298.022	1545.91	1522.13	1034.33	-2332.8	230.867	315.356	1571.96	483.733	-711.867		42.24	4592.33	18872	9843.38	6193.16	12359.8	944.202	7101.53	6925.27
											43.264	-1718.22	246.133	300.2	-586.822	171.511	1135.64	614.578	52.4	1145.42	1037.93	228.311	687.644	-106.689	1875.24	854.133	1112.33	-1800.13	-427.8	820.022	1229.96	380.4	-1076.53		42.304	4581.67	16727.3	11400.7	4090.49	10213.8	1002.16	5878.2	6261.27
											43.328	-1687.56	502.8	288.2	-734.822	104.178	2014.98	446.578	-536.267	1100.09	1329.93	-35.6889	128.311	551.311	3242.58	-367.867	71	-2255.47	-506.467	252.022	681.956	336.4	-421.867		42.368	4925	15390	10430.7	3721.82	7413.84	948.542	5289.53	5654.6
											43.392	-838.222	286.133	-153.8	-1462.82	890.178	2328.98	474.578	-944.933	1370.76	402.6	-907.689	-414.356	-1192.02	5908.58	-270.533	-455	-2935.47	-1447.8	-99.3111	-62.7111	763.067	45.4667		42.432	4638.33	12703.3	9288.04	4831.16	6206.51	1144.12	4866.2	4885.93
											43.456	626.444	-283.867	20.8667	-990.822	176.844	2188.31	-268.756	-564.933	1086.09	-202.733	-1067.69	-2225.02	-1537.36	7169.91	641.467	43.6667	-2596.13	-1423.8	-312.644	83.2889	373.067	348.133		42.496	3936.33	11113.3	8381.38	5251.82	5751.18	1087.28	4650.87	4808.6
											43.52	893.778	-1297.87	-125.133	-591.489	166.844	1877.64	-338.756	-541.6	1378.76	393.267	-1024.36	-1595.02	-1391.36	9163.91	1511.47	653.667	-2829.47	-455.8	-494.644	153.956	563.733	257.467		42.56	2881	9625.33	9196.04	4383.82	5901.18	1183.46	4466.2	4399.93
											43.584	823.778	-323.2	-545.133	-286.822	802.844	1200.31	-307.422	9.06667	440.756	351.933	-493.689	-776.356	-1142.02	9839.91	625.467	617.667	-2802.13	-172.467	-113.978	202.622	841.067	-239.867		42.624	3081.67	9434	10003.4	3173.82	5549.84	1162.18	4204.2	5293.93
											43.648	-317.556	-595.867	-1071.8	-303.489	276.178	1205.64	-500.089	-546.267	377.422	-394.067	-3.02222	460.978	-956.689	10285.9	734.133	77.6667	-3358.8	-145.8	-981.311	192.622	883.067	-429.2		42.688	2761	10894	8838.04	3597.16	4920.51	1141.32	5016.2	4883.27
											43.712	-316.889	-53.8667	-763.133	-811.489	952.178	289.644	-544.089	-993.6	896.089	-110.067	127.644	1000.98	-496.689	7127.24	-107.867	-249	-3268.8	-1116.47	-478.644	522.622	449.067	-850.533		42.752	2914.33	10530.7	8783.38	4627.16	3661.84	1290.28	6097.53	4374.6
											43.776	-605.556	-451.867	-1255.13	-1042.82	569.511	697.644	-804.756	-351.6	1512.76	573.267	-271.022	328.311	-565.356	5479.91	-266.533	-568.333	-2792.8	-819.133	-511.311	711.956	-92.2667	-683.2		42.816	2921.67	10462	8435.38	4923.16	3139.18	1045.42	5832.87	3629.93
											43.84	131.778	-93.8667	-807.133	-143.489	1296.18	977.644	-107.422	-107.6	2546.76	1561.93	-245.022	144.978	-588.689	3569.91	-981.867	-689.667	-2541.47	-797.133	-328.644	1013.96	181.733	-640.533		42.88	3180.33	10059.3	9664.71	4662.49	3220.51	1202.36	5942.2	4067.27
											43.904	299.111	-60.5333	-1016.47	-93.4889	833.511	1830.31	177.911	-583.6	2134.76	488.6	-939.022	638.311	-372.022	2857.91	909.467	-558.333	-2134.13	-864.467	-236.644	551.289	767.067	-422.533		42.944	3536.33	9197.33	10236.7	4233.16	3941.18	1185.7	5024.2	3020.6
											43.968	389.111	-235.2	-441.133	199.844	1010.18	2129.64	337.911	-1307.6	1602.09	1257.27	112.978	1042.98	-153.356	1803.24	1852.8	-800.333	-1948.8	-1560.47	-171.311	412.622	819.067	-298.533		43.008	2328.33	7560.67	9228.04	3907.82	4141.18	1405.5	5893.53	3457.93
											44.032	-247.556	-469.2	-1357.8	-400.822	708.178	2430.98	-979.422	-2160.93	486.089	953.933	40.3111	1431.64	294.644	3419.91	1446.8	-765	-1550.8	-1147.8	854.022	1249.96	929.067	-467.867		43.072	1752.33	6338	9771.38	3481.16	4752.51	1444.98	5461.53	2397.93
											44.096	81.1111	-451.867	-1025.13	-456.822	639.511	1840.31	-905.422	-1782.93	244.089	396.6	854.311	804.978	-843.356	3765.24	766.8	-486.333	-2126.13	-486.467	440.022	820.622	200.4	-799.2		43.136	1941	15671.3	13938.7	12451.8	14221.2	1860.08	5695.53	10371.3
											44.16	-750.222	-765.2	-1016.47	-185.489	522.844	1590.31	179.244	-772.267	-36.5778	-973.4	365.644	928.978	-1724.69	3840.58	208.8	1429.67	-1869.47	-44.4667	-428.644	844.622	449.733	-942.533		43.2	13292.3	32611.3	36457.4	28135.8	34387.2	3150.6	12526.9	25232.6
											44.224	-1474.89	-777.867	-500.467	-430.156	1058.84	1332.98	1150.58	-407.6	757.422	-1624.07	800.978	184.311	-1805.36	3881.24	523.467	1441.67	-2256.8	-385.8	-1610.64	63.9556	-112.267	-1038.53		43.264	24478.3	45661.3	58240.7	43295.8	55883.8	4561.1	18699.5	41287.3
											44.288	-2290.89	-531.2	-193.133	333.178	836.178	1588.31	349.244	-523.6	692.089	-950.067	1552.98	696.311	-1610.02	3939.91	-11.8667	1806.33	-1680.8	-683.133	-813.311	481.289	194.4	-1184.53		43.328	33575.7	51813.3	75206.7	52285.2	69157.8	6709.26	23430.9	50113.3
											44.352	-1648.22	-449.867	-539.8	-531.489	791.511	964.311	286.578	-1304.93	1162.76	-1058.07	3214.98	798.311	-1481.36	3856.58	-6.53333	325	-2800.8	-477.8	-650.644	634.622	44.4	-1439.87		43.392	34069.7	52842	78438.7	52770.5	70577.8	8419.36	19718.2	50486.6
											44.416	-661.556	-457.867	-208.467	-153.489	895.511	1049.64	701.911	-784.933	679.422	-493.4	2948.31	374.978	-952.689	2855.24	12.8	987	-2690.13	-192.467	-381.311	519.289	437.067	-804.533		43.456	35208.3	53538	75717.4	52646.5	69158.5	9768.82	16394.9	51485.3
											44.48	-581.556	-577.2	-539.8	-376.822	1293.51	1375.64	1761.91	638.4	1480.76	-366.733	3123.64	-507.689	-388.022	3025.24	-627.2	-563.667	-2889.47	-711.8	-1485.98	43.2889	515.733	124.8		43.52	33861	49709.3	69688.7	49252.5	65268.5	8977.54	13873.5	47875.9
											44.544	-704.889	-495.867	-558.467	-101.489	444.178	1347.64	1201.91	1336.4	1484.76	-267.4	2283.64	-95.0222	333.978	3053.91	-1209.2	-519	-2821.47	-213.8	-1379.98	-376.711	167.733	116.8		43.584	27883.7	44367.3	56016	48127.8	58128.5	7092.58	12369.5	45103.3
											44.608	-153.556	-739.2	-987.8	-36.8222	40.8444	536.978	109.911	693.067	2070.09	-676.067	6886.98	1011.64	355.311	2948.58	-885.2	-990.333	-2893.47	-105.133	-703.978	-574.044	69.7333	338.8		43.648	23117.7	41368.7	48251.4	48696.5	50700.5	5469.42	10190.2	38359.3
											44.672	736.444	-294.533	-1139.8	-777.489	440.844	-718.356	-449.422	-687.6	1538.09	-705.4	9466.31	1494.98	1273.98	3934.58	-1071.2	92.3333	-2514.8	-65.8	312.022	-379.378	-71.6	78.1333		43.712	17960.3	39309.3	43942	47907.8	41675.2	4540.24	7965.53	36257.3
											44.736	1341.11	-475.867	-1498.47	-192.156	691.511	-97.6889	524.578	-1446.27	1034.76	-328.733	11371.6	952.978	1246.64	3179.91	-877.2	930.333	-1472.13	-253.133	352.022	83.9556	259.067	681.467		43.776	16145	34296	41734.7	43560.5	33177.2	4177.92	7271.53	31197.9
											44.8	1061.11	-711.2	-1345.13	-579.489	954.178	496.311	958.578	-1632.93	681.422	490.6	8580.98	169.644	1541.98	2537.91	-996.533	1061.67	-1300.13	-287.133	-222.644	-24.7111	103.067	748.133		43.84	11107	29534	34870	34983.2	25677.2	3467.7	8432.87	28263.3
											44.864	652.444	-1225.87	-1591.8	-369.489	1394.84	1454.98	1498.58	-1354.27	660.756	516.6	6618.31	-396.356	431.978	2664.58	84.1333	1229.67	-966.8	112.2	-247.311	-78.7111	79.0667	272.133		43.904	9838.33	26980.7	29769.4	30089.2	19335.2	2956.56	10213.5	24822.6
											44.928	25.1111	-1160.53	-1124.47	-1020.16	1424.84	1040.98	49.2444	-1301.6	558.756	703.267	4714.31	-255.022	153.311	4081.24	-31.8667	1061.67	-868.133	-339.133	-83.9778	33.2889	-495.6	-33.8667		43.968	8470.33	27861.3	25912	27032.5	17072.5	2313.82	10218.2	22199.9
											44.992	-436.889	-841.2	-460.467	-1015.49	840.844	1014.31	89.9111	-402.933	-333.911	427.933	4000.98	443.644	-714.022	4712.58	23.4667	739	-976.133	-107.8	892.689	-103.378	-323.6	-1023.87		44.032	8895.67	26589.3	26533.4	26969.2	14512.5	1876.18	9146.2	20189.9
											45.056	-969.556	-925.2	-826.467	-682.822	214.844	471.644	122.578	-900.267	-295.244	-472.733	3077.64	614.311	-799.356	3606.58	-787.2	221.667	-1650.8	-383.8	657.356	303.956	-432.933	-797.2		44.096	7622.33	23831.3	24501.4	23165.2	12171.8	1687.74	8058.2	17103.9
											45.12	-1094.89	-1143.2	-867.8	741.178	802.178	441.644	2245.24	-1277.6	-82.5778	-290.733	2197.64	1284.31	641.311	3883.91	-662.533	784.333	-2718.8	-1011.13	412.022	127.289	-211.6	-1155.2		44.16	5689.67	18970.7	23186.7	20363.2	9630.51	1770.2	7310.87	15152.6
											45.184	-825.556	-1643.87	-1861.13	1141.18	836.178	718.311	2006.58	-2486.93	186.756	-491.4	1634.31	1233.64	1474.64	3818.58	-572.533	1059.67	-2418.13	-1907.8	-273.311	551.956	145.733	-681.2		44.224	3659.67	15527.3	20444	15819.8	8513.18	1667.72	6740.87	13732.6
											45.248	-1322.22	-1233.2	-973.8	1073.84	317.511	1392.31	1350.58	-1872.93	-478.578	-196.067	803.644	1530.98	1308.64	5272.58	-115.2	2315.67	-1808.8	-2298.47	-540.644	208.622	1560.4	-618.533		44.288	4177	12995.3	20227.4	14777.2	7334.51	1798.34	6261.53	13134.6
											45.312	-462.889	-1135.2	-588.467	-62.1556	348.178	1625.64	291.911	-1784.27	-267.244	-270.733	790.311	-6.35556	-272.022	5389.91	1557.47	157	-196.133	-2252.47	-311.311	637.289	2009.73	-933.867		44.352	3613	11081.3	19090.7	15139.8	6662.51	1570.56	6004.87	12304.6
											45.376	-940.222	-638.533	-284.467	-332.822	1219.51	2064.98	761.244	-1090.27	773.422	-374.733	841.644	-305.689	-660.689	5471.24	1366.13	-225.667	-1114.13	-1809.13	-156.644	430.622	1573.73	-1542.53		44.416	3711.67	11349.3	17572.7	18301.8	6686.51	1873.24	6134.2	11404.6
											45.44	-1100.22	-1284.53	-907.133	-858.156	1708.18	1484.98	1328.58	-1222.93	966.756	394.6	1839.64	-550.356	-1021.36	3942.58	1186.13	-596.333	-1208.13	-1297.13	-318.644	641.289	741.067	-1442.53		44.48	2557.67	12416.7	17075.4	18423.2	7487.84	1694.46	4995.53	9313.93
											45.504	-2018.22	-603.867	-1179.13	-992.156	2562.84	1288.31	-103.422	-1509.6	1622.76	245.267	1830.98	536.978	-310.689	2859.24	344.133	608.333	-2094.8	-563.133	-252.644	357.956	283.067	-33.8667		44.544	3647.67	12973.3	18995.4	16234.5	7718.51	1806.18	5048.87	9317.27
											45.568	-1582.22	-499.2	-1430.47	-1232.82	1962.18	1024.31	198.578	-808.267	-13.9111	956.6	584.311	1260.31	-463.356	1647.24	804.8	717	-1300.13	-832.467	-167.311	716.622	499.733	145.467		44.608	2676.33	13416	21107.4	12927.2	4744.51	1517.08	4439.53	8809.27
											45.632	-160.889	-339.867	-879.133	-816.156	1640.18	1285.64	76.5778	-404.933	780.089	708.6	185.644	1407.64	-416.689	913.911	907.467	889	-1880.13	-926.467	333.356	409.956	293.067	434.8		44.672	3507.67	11524.7	19516.7	9630.49	3662.51	1549.28	5084.87	8065.27
											45.696	193.778	-387.2	-755.8	-818.822	-599.156	921.644	-208.089	-1116.93	1014.09	411.933	27.6444	840.978	-1048.02	419.244	627.467	285.667	-1996.8	-324.467	85.3556	-72.0444	1013.73	-411.867		44.736	2667	10581.3	17945.4	7283.16	4773.18	1484.18	4796.87	6153.93
											45.76	170.444	-29.8667	67.5333	-466.156	-192.489	1122.98	-484.756	-1326.93	2250.76	-36.0667	310.311	-113.022	-728.689	837.911	755.467	-479.667	-2194.13	-116.467	29.3556	-588.711	1421.07	-48.5333		44.8	3125	8620.67	14251.4	5622.49	6893.84	1683.54	4752.2	4575.93
											45.824	-168.889	-440.533	-419.8	-500.822	-335.156	1200.31	-580.756	-2043.6	2102.09	220.6	158.311	390.978	-257.356	510.578	1560.8	-482.333	-1571.47	-123.133	-351.978	-138.044	1341.07	-114.533		44.864	2287	7342	12636.7	5947.82	6985.18	1586.1	5014.87	5331.93
											45.888	-283.556	-877.867	-232.467	-345.489	380.844	1584.31	761.244	-1128.27	1564.09	1227.93	878.978	588.978	-120.689	270.578	844.8	-942.333	-1219.47	-478.467	-711.978	559.289	614.4	194.133		44.928	2698.33	5846.67	10733.4	7791.82	4620.51	1475.78	4806.87	5635.93
											45.952	-784.889	-827.2	-949.133	-510.156	-96.4889	1684.31	1481.24	-1862.93	1634.09	943.267	863.644	1429.64	-816.689	321.244	135.467	-60.3333	-1237.47	-490.467	-879.978	501.956	274.4	157.467		44.992	2963.67	6219.33	10498	7553.16	3466.51	1484.6	5790.2	5666.6
											46.016	-1738.22	-463.867	-993.8	213.844	702.844	1852.31	2067.91	-1827.6	770.089	820.6	217.644	890.311	-1756.02	-42.0889	-399.867	-1431	-1585.47	-93.1333	-401.978	585.289	321.067	-19.2		45.056	2622.33	6732	8802.04	8727.16	4306.51	1691.52	5496.87	5177.27
											46.08	-2211.56	-585.867	-623.8	759.178	2023.51	2358.31	3742.58	-687.6	254.756	667.933	-659.689	752.978	-147.356	742.578	683.467	21	-1287.47	-895.8	492.689	-118.044	573.067	-492.533		45.12	2497.67	6125.33	7910.71	8011.16	3901.84	1856.3	4844.2	5072.6
											46.144	-808.222	-890.533	-130.467	1150.51	1932.84	2182.98	2689.24	-291.6	380.089	893.933	-306.356	2.97778	407.311	-391.422	567.467	148.333	-1244.13	-787.8	712.022	-211.378	95.0667	-322.533		45.184	5071	11052	8779.38	16071.8	7354.51	2973.64	4714.87	7251.93
											46.208	-959.556	-897.2	388.2	464.511	1506.18	2225.64	2897.91	-523.6	132.756	516.6	-321.022	383.644	719.978	130.578	294.8	105	-1517.47	-463.8	-695.978	406.622	-270.267	-706.533		45.248	18101.7	25372	25310.7	30890.5	23764.5	5955.64	11012.9	15410.6
											46.272	-482.889	-982.533	-365.133	208.511	646.844	2418.98	1151.24	-1250.93	604.756	136.6	-441.022	454.978	-852.022	233.911	-221.867	-472.333	-2209.47	418.867	-1199.98	595.289	-286.933	-692.533		45.312	30547.7	45922	42877.4	46863.8	43085.2	10313	16616.2	29171.3
											46.336	-1765.56	-959.867	-401.8	93.8444	536.844	1987.64	1721.91	-635.6	260.756	1231.27	-901.689	1393.64	-1053.36	1736.58	426.133	-94.3333	-1901.47	111.533	-1211.98	977.956	-24.9333	-211.2		45.376	40094.3	61468	58544.7	54364.5	58828.5	13124.3	23240.2	40679.3
											46.4	-995.556	-1238.53	-811.8	281.178	-191.156	1833.64	1192.58	195.733	548.089	1263.93	-691.022	811.644	-689.356	1443.91	126.133	757	-1528.13	67.5333	-716.644	-108.044	844.4	-37.8667		45.44	38968.3	62914.7	62390.7	53281.2	58969.8	14100	23788.9	43489.3
											46.464	-997.556	-963.867	-872.467	-108.822	286.844	1532.31	660.578	189.733	720.756	847.267	-414.356	692.311	499.311	1961.91	-436.533	1525.67	-1262.8	552.2	-187.311	211.289	747.733	248.133		45.504	35520.3	60584.7	60293.4	50170.5	55466.5	13714.9	23397.5	41175.3
											46.528	-1020.89	-1156.53	-1659.13	-301.489	698.178	1973.64	660.578	-638.933	-508.578	-678.067	407.644	1090.31	815.311	1258.58	-518.533	957	-1456.13	871.533	-423.978	-125.378	521.733	-69.8667		45.568	30684.3	56142.7	53404.7	48673.2	48240.5	13386	19944.9	39577.9
											46.592	-1081.56	-275.2	-1014.47	220.511	1884.84	1348.98	-306.756	-652.267	245.422	-686.067	1088.31	1952.31	787.978	853.911	-1295.2	379	-1280.13	261.533	95.3556	40.6222	-178.933	-19.8667		45.632	26685	57985.3	41713.4	46846.5	41661.2	12703.2	16458.2	40719.3
											46.656	-1205.56	47.4667	-1126.47	593.844	1478.84	1810.31	-1125.42	-246.267	-451.244	-532.733	1332.31	1766.98	-13.3556	-104.089	-612.533	-437	-1290.8	-915.8	-167.978	-252.711	102.4	-164.533		45.696	24613.7	56428	32299.4	43829.8	34432.5	11140.1	13844.2	41821.9
											46.72	-642.889	159.467	-210.467	745.844	1769.51	1794.31	-2179.42	20.4	-173.911	598.6	662.978	578.311	-700.022	647.244	-1061.2	-29.6667	-898.133	-1613.8	-45.9778	-254.044	-276.933	-315.2		45.76	23750.3	53673.3	28888.7	38568.5	26777.2	9290.02	11998.2	40874.6
											46.784	126.444	-499.867	-925.8	149.844	1132.18	2546.98	-2030.76	-381.6	-391.244	636.6	314.311	61.6444	-416.022	839.911	349.467	437.667	76.5333	-1691.8	14.0222	265.956	374.4	-5.2		45.824	21333.7	47174.7	25214	30024.5	19602.5	7269.12	10154.9	38741.9
											46.848	72.4444	-321.867	-565.133	112.511	1674.84	1608.31	-550.089	-1764.93	-230.578	290.6	758.311	-266.356	-525.356	2007.91	-345.867	847	49.8667	-1363.8	34.6889	225.956	244.4	-81.2		45.888	19848.3	41595.3	22150	23313.2	14609.8	6094.24	9554.2	36240.6
											46.912	87.7778	-791.2	-579.133	-450.822	1267.51	1462.31	-188.756	-1680.27	755.422	-282.067	1135.64	-377.689	-194.022	2566.58	-589.2	749.667	-48.8	-768.467	332.689	883.289	531.067	-203.867		45.952	16161	37502.7	18209.4	18004.5	13593.8	5529.2	9252.87	35467.9
											46.976	-405.556	-917.867	-535.133	-526.822	1176.84	758.311	-491.422	-2209.6	350.756	634.6	1906.31	258.311	-244.022	3558.58	-1178.53	-63	-954.8	-1173.13	-87.3111	679.289	-6.93333	-757.2		46.016	12113	34960.7	15655.4	14559.2	13134.5	5265.3	9468.87	31923.3
											47.04	-266.889	-1003.87	77.5333	-313.489	976.844	1462.98	1414.58	-1741.6	1026.09	2061.27	1304.98	502.978	25.3111	3159.24	79.4667	374.333	-1906.13	-835.8	16.6889	1538.62	217.067	-983.2		46.08	8729.67	32980	15858	12844.5	11035.2	4772.08	8984.87	27676.6
											47.104	-648.889	-346.533	-296.467	-394.156	1555.51	1060.98	1286.58	-2156.27	1327.42	1850.6	1696.31	1410.31	-576.689	2206.58	526.8	639	-2251.47	-836.467	-491.311	1045.96	526.4	-1191.2		46.144	6244.33	32580.7	14264	10605.8	7446.51	4062.14	8486.87	20979.9
											47.168	-703.556	-525.2	-765.133	-430.156	2055.51	3019.64	2259.91	-1323.6	1576.09	1073.93	2148.98	1049.64	-1097.36	1707.91	166.133	1621	-1893.47	-122.467	538.022	275.289	457.733	-1093.2		46.208	5997	33898.7	14271.4	10017.8	5852.51	3229	7210.2	18457.9
											47.232	-278.889	-1498.53	-1856.47	-908.156	1129.51	2758.31	261.911	-1626.93	997.422	691.933	2593.64	1326.31	-1218.02	505.244	-492.533	524.333	-904.133	-385.8	350.689	367.289	641.733	-861.867		46.272	3849.67	32210.7	11108.7	8706.49	5162.51	2922.96	7245.53	14718.6
											47.296	639.111	-2012.53	-2283.13	-910.822	-68.4889	2928.98	-134.756	-336.267	358.756	422.6	1611.64	398.311	-214.689	793.244	13.4667	1068.33	-1144.8	-315.133	30.6889	404.622	243.067	-1212.53		46.336	3848.33	27243.3	12296	7048.49	6380.51	2632.32	6549.53	13831.9
											47.36	433.111	-1903.87	-1940.47	-892.822	146.178	1918.31	-55.4222	-34.2667	-271.911	366.6	-1107.02	472.978	1007.98	572.578	-611.2	306.333	-1434.13	-825.8	-473.311	1181.29	-2.93333	-1221.2		46.4	3143.67	21518	11595.4	7078.49	4652.51	2528.3	6474.87	10290.6
											47.424	20.4444	-1381.87	-1711.8	-1016.82	952.844	2268.98	-491.422	849.733	-31.9111	346.6	-1359.69	1360.98	923.978	-58.7556	-147.867	505	-956.133	-987.133	-748.644	183.289	-342.933	-684.533		46.464	2682.33	18632.7	12232.7	5419.16	4028.51	2333.42	5966.87	9346.6
											47.488	-54.8889	-778.533	-1471.8	-548.822	909.511	2153.64	-118.089	-138.267	-419.911	724.6	-769.689	1088.31	45.9778	117.244	186.133	314.333	-762.133	-282.467	-215.978	-115.378	189.067	60.1333		46.528	2278.33	18370	10584	6693.16	3119.18	2003.16	5994.87	7085.27
											47.552	-482.222	-126.533	-843.8	-778.156	526.844	1811.64	-544.756	-1241.6	-430.578	185.267	411.644	212.311	151.311	59.9111	1728.8	217	-1612.8	231.533	-349.311	-603.378	493.733	35.4667		46.592	1756.33	14777.3	9892.71	5311.82	3147.84	1930.08	5609.53	6924.6
											47.616	-354.222	269.467	-1040.47	-615.489	1241.51	1578.98	-928.089	-1866.93	132.089	-541.4	937.644	-339.689	197.978	199.911	319.467	551.667	-2298.13	490.867	6.02222	-398.711	113.733	-748.533		46.656	2212.33	12993.3	10172	6025.82	3873.18	1677.1	5658.87	5851.27
											47.68	-752.222	-359.2	-1309.8	-748.822	2261.51	2036.98	-450.089	-1984.27	342.089	-476.067	480.978	179.644	548.644	-624.089	-512.533	211	-2503.47	-661.8	-454.644	-30.0444	-334.933	-1243.87		46.72	2181	9848	9129.38	4930.49	4420.51	1838.38	5812.87	5530.6
											47.744	-398.889	-713.2	-1645.13	-520.822	1853.51	2785.64	630.578	-969.6	543.422	134.6	526.311	482.978	-266.689	655.244	452.133	1071.67	-1598.8	-562.467	-745.978	450.622	-254.933	-1229.2		46.784	3075	10875.3	7890.71	5126.49	4581.18	1760.54	6072.2	5780.6
											47.808	-223.556	-1147.87	-880.467	-538.822	1066.84	2245.64	748.578	-50.9333	172.756	487.267	-146.356	464.311	-558.689	1797.91	1425.47	1600.33	-1946.8	-721.133	-895.311	130.622	33.7333	-1101.87		46.848	2993	9452.67	7115.38	4791.82	5251.84	1583.86	5550.87	6315.27
											47.872	-266.222	-635.867	-561.133	-256.822	261.511	1930.98	757.911	-20.2667	1281.42	795.267	546.311	378.311	-764.022	1606.58	1237.47	185.667	-1445.47	-377.133	-350.644	467.289	217.733	-722.533		46.912	2739	8768	10000	5567.82	4061.84	1439.38	5288.87	6050.6
											47.936	-216.889	-407.2	-275.133	-264.156	-281.822	1122.31	746.578	-245.6	1158.09	852.6	1366.31	480.311	-1071.36	1004.58	-345.2	-1042.33	-1485.47	-675.133	-524.644	804.622	487.067	-219.2		46.976	2121.67	6530	10906.7	5609.16	4093.18	1427.62	5194.2	5079.27
											48	-586.889	-892.533	-5.13333	-131.489	31.5111	1075.64	1575.91	-665.6	536.089	64.6	1133.64	-616.356	-600.022	-412.089	-128.533	-673	-962.8	-557.8	-1841.98	2248.62	141.733	-26.5333		47.04	2805	6418	9210.71	4420.49	3669.18	1544.38	5337.53	4101.27
											48.064	-1042.22	-883.867	-75.1333	-34.8222	1026.84	330.311	1861.91	-52.9333	-428.578	-145.4	788.311	-775.022	-198.022	-172.089	-269.867	177.667	-1422.8	-411.8	-1993.98	2184.62	-226.267	108.8		47.104	3009	5785.33	6638.71	3695.16	4631.18	1619.56	5185.53	3232.6
											48.128	-794.889	-703.2	-456.467	-262.822	1695.51	1133.64	506.578	-602.933	315.422	-24.0667	-212.356	-907.022	-39.3556	-434.756	443.467	788.333	-1208.8	121.533	-1665.98	1596.62	-430.933	-219.2		47.168	3177.67	5016	5448.71	4429.16	4339.84	1628.66	5453.53	3060.6
											48.192	-290.222	-220.533	-1223.8	-476.822	1333.51	1552.98	-710.756	119.067	731.422	453.267	-752.356	586.311	-496.689	962.578	496.133	-1030.33	-1297.47	159.533	-199.311	897.289	87.0667	-273.867		47.232	4104.33	10458.7	6720.04	13990.5	10021.8	2876.06	8372.87	7922.6
											48.256	36.4444	-329.867	-707.133	-604.156	1524.18	2116.98	-570.756	-852.933	1224.76	20.6	-69.6889	789.644	9.31111	725.244	1092.13	-942.333	-903.467	380.867	-326.644	319.956	516.4	-296.533		47.296	16213.7	28241.3	26074.7	32803.2	29025.8	7055.06	18886.9	19739.9
											48.32	1.11111	-413.2	-553.8	3.17778	1134.18	1376.31	-394.089	-528.267	1206.09	-746.067	242.311	844.978	520.644	937.911	712.133	-767.667	-589.467	-460.467	-945.311	77.9556	396.4	-195.867		47.36	29837.7	44922.7	50832.7	46473.2	49579.2	11393	28696.9	31837.3
											48.384	-292.222	-259.2	-31.1333	47.1778	620.178	1992.98	238.578	-2352.27	172.756	-126.733	1456.31	1262.31	422.644	287.911	546.133	-914.333	-1143.47	-314.467	-784.644	155.956	269.733	-369.2		47.424	39928.3	54228	80272	55826.5	66252.5	14186	33656.2	43575.9
											48.448	-181.556	-427.2	-580.467	-111.489	608.844	1854.98	4.57778	-1442.93	-131.911	-625.4	660.311	1007.64	-205.356	578.578	1644.8	-269.667	-423.467	-531.8	-967.978	889.956	1328.4	-293.867		47.488	40176.3	54556	95316.7	55920.5	69686.5	13118.9	29203.5	47235.3
											48.512	-418.222	-373.2	-845.133	-534.822	1606.84	2168.31	776.578	341.067	-1202.58	-521.4	34.9778	1966.98	-50.6889	718.578	1870.8	139	-702.133	-327.8	-903.311	1200.62	1543.73	-703.867		47.552	35593.7	54711.3	98422.7	58184.5	67344.5	11404.6	25608.9	47333.3
											48.576	-285.556	-586.533	-829.133	-836.156	1974.18	1972.98	938.578	1365.07	-463.911	-1541.4	-439.689	2012.31	-260.022	983.911	1394.13	160.333	-596.8	-715.133	-1429.98	898.622	1784.4	-681.867		47.616	30709	51370.7	93691.4	55736.5	60263.2	9172.42	23196.9	43475.3
											48.64	-472.889	-63.8667	-695.133	-600.822	1006.84	2216.98	239.911	373.067	-763.244	-237.4	-581.022	2736.31	-871.356	748.578	70.8	-342.333	-1544.13	-775.8	-1651.98	125.956	668.4	-1045.87		47.68	24902.3	48186	80120	54027.8	51471.2	7255.96	23284.9	41806.6
											48.704	-492.222	-644.533	-467.8	-576.822	1304.84	1871.64	-1264.76	-1513.6	-116.578	-43.4	258.311	1544.31	-1140.69	708.578	581.467	-1652.33	-2226.8	304.2	-2015.98	573.289	671.067	-761.867		47.744	20127	46048	73283.4	52559.8	46857.8	5775.46	19591.5	42109.9
											48.768	25.1111	-669.867	-1375.8	-223.489	804.844	1828.98	-1765.42	-2428.93	36.0889	254.6	408.978	183.644	-825.356	339.911	1238.8	661.667	-1819.47	216.867	-1823.31	1049.29	998.4	-864.533		47.808	16796.3	47259.3	65654	53741.2	43868.5	5251.86	17626.9	40480.6
											48.832	-299.556	-831.2	-815.133	-362.822	666.844	2147.64	-2016.09	-1122.93	98.0889	-54.0667	795.644	-533.689	106.644	239.911	880.133	437.667	-1850.8	734.867	-1191.31	1099.29	990.4	-1080.53		47.872	12290.3	40350.7	56320.7	50535.2	39099.2	4566.56	15506.2	33563.9
											48.896	-131.556	-430.533	-760.467	-157.489	278.844	1348.31	-652.089	-570.933	697.422	-278.067	890.311	-305.022	397.311	-610.089	110.8	1492.33	-1709.47	48.2	-543.978	764.622	1108.4	-1027.2		47.936	10783	34946.7	46887.4	45607.2	30828.5	3904.36	18910.9	26965.3
											48.96	-62.2222	415.467	-569.133	319.178	794.178	656.311	121.911	602.4	852.756	-161.4	1042.31	584.311	-216.689	351.911	954.8	-507	-2069.47	-245.133	-565.978	-184.044	341.067	-979.867		48	9327	31754	40315.4	37497.2	23471.2	3180.7	18480.2	20183.9
											49.024	227.111	646.133	-995.8	591.178	689.511	277.644	1020.58	-111.6	718.089	11.9333	1106.31	998.978	-831.356	-42.0889	1227.47	7.66667	-1706.8	-760.467	-983.978	37.2889	152.4	-620.533		48.064	8891.67	33423.3	39145.4	30723.2	18841.2	2897.48	16957.5	17454.6
											49.088	275.778	679.467	-569.133	141.178	-32.4889	1359.64	670.578	-1513.6	203.422	705.933	508.978	1266.98	-2242.69	1599.24	1043.47	341.667	-1193.47	-1393.13	-484.644	-48.0444	155.733	-951.2		48.128	6668.33	31162	37310	24993.8	17167.8	2942.84	12243.5	16094.6
											49.152	-824.222	754.8	-183.133	-402.156	37.5111	508.311	511.911	-1956.27	348.089	1145.93	-114.356	362.978	-1548.69	1214.58	-459.867	940.333	-1133.47	-477.133	10.0222	744.622	201.733	-1132.53		48.192	6473	27667.3	34699.4	20860.5	14915.2	2745.72	11520.9	13109.3
											49.216	-876.889	306.8	200.867	-275.489	546.844	40.3111	-37.4222	-2492.93	1142.09	117.933	-1082.36	227.644	-1124.69	1948.58	-369.2	1162.33	-1025.47	-32.4667	-741.311	950.622	295.067	-1453.2		48.256	6899.67	23726	30561.4	17263.8	12021.8	2653.6	9568.2	12149.3
											49.28	-874.222	598.8	394.867	-116.156	746.844	-45.6889	-498.756	-1599.6	1095.42	-192.067	-1761.69	935.644	299.311	530.578	175.467	1711	-1836.13	-77.8	-1032.64	797.956	215.733	-1111.87		48.32	6217.67	22406	26472	14939.8	10485.8	2069.52	8906.2	9881.93
											49.344	-65.5556	213.467	-29.1333	-479.489	994.178	533.644	-876.756	-1617.6	1216.76	-283.4	-1441.02	1190.31	827.978	138.578	148.8	1396.33	-1455.47	-521.133	-1850.64	269.289	290.4	-1434.53		48.384	5705	18291.3	22854	11833.2	8568.51	1920.14	7409.53	9853.27
											49.408	-112.222	76.1333	-243.133	-1186.82	436.178	1270.31	128.578	-1304.27	794.089	-15.4	-289.689	1604.98	1106.64	-296.089	-327.2	1290.33	-1810.13	-1000.47	-451.978	713.956	414.4	-1347.2		48.448	3617.67	17198	19962	9346.49	7356.51	2067.84	7383.53	7729.93
											49.472	-358.222	-1082.53	-1041.8	-934.156	873.511	1659.64	421.911	-870.933	1761.42	63.9333	1412.98	1260.98	1734.64	249.244	-212.533	-249.667	-1404.8	-717.133	188.022	674.622	155.733	-1499.2		48.512	3909.67	16434.7	16691.4	8048.49	5657.84	2420.64	6695.53	6077.93
											49.536	-720.222	-1443.2	-1379.8	77.1778	-299.156	1836.31	815.244	-1050.93	1205.42	-406.067	1784.98	1069.64	2755.98	801.244	-315.2	7	-1948.8	42.2	1115.36	553.956	107.733	-539.867		48.576	2656.33	17328.7	13792.7	7072.49	5144.51	2642.54	6844.87	6041.93
											49.6	-850.889	-1354.53	-1163.13	465.178	624.844	2141.64	853.911	-964.267	1046.76	246.6	2362.31	1926.31	1814.64	915.244	624.133	-21	-2926.13	-104.467	1096.69	-90.7111	-386.267	16.8		48.64	3078.33	14624	11610.7	7477.16	4566.51	2685.8	8045.53	7689.93
											49.664	-756.222	-785.867	-1298.47	386.511	141.511	1800.98	1573.24	-610.267	1036.09	-484.067	2282.98	1656.98	259.978	761.244	101.467	107	-3138.8	612.867	384.689	412.622	-496.267	480.8		48.704	2276.33	11620	12246.7	6798.49	4354.51	2671.38	8527.53	7148.6
											49.728	-837.556	-763.867	-1034.47	-204.822	633.511	1798.31	1967.24	-784.933	1628.76	-491.4	1970.98	1872.31	-801.356	1063.24	104.8	153.667	-3278.8	-795.8	-391.978	244.622	-1131.6	-199.867		48.768	2595	10015.3	10738	6277.82	4091.18	2458.58	9799.53	5678.6
											49.792	-347.556	-563.867	-1725.8	-185.489	918.844	2008.31	1259.91	-93.6	2172.09	136.6	635.644	1605.64	-510.022	1599.91	-472.533	715	-2490.8	-281.133	71.3556	336.622	-830.267	-547.867		48.832	2831	9000.67	10394.7	4942.49	4811.18	2265.24	8629.53	3743.27
											49.856	-622.889	507.467	-2000.47	-146.156	2486.84	1900.98	273.244	-665.6	697.422	767.267	-243.689	1785.64	-106.689	685.244	-891.2	1451.67	-2454.13	-15.1333	743.356	-480.711	-736.267	-517.867		48.896	3609.67	7367.33	9094.71	4439.82	3589.18	2035.08	8560.2	3925.27
											49.92	-846.222	92.1333	-915.8	-273.489	2033.51	2632.98	589.244	172.4	569.422	637.267	-553.022	1604.31	-531.356	623.911	-1107.2	1888.33	-1350.13	948.2	1085.36	282.622	-384.933	-525.867		48.96	2770.33	5797.33	9471.38	4177.16	3225.84	2130.84	6603.53	4726.6
											49.984	-1463.56	53.4667	-751.133	-518.156	938.844	1694.31	338.578	-1016.27	555.422	-359.4	-473.689	370.311	-64.0222	-593.422	-1462.53	729.667	-1239.47	970.867	-617.978	1102.62	-658.267	158.8		49.024	1834.33	5294	9084.71	4130.49	2311.84	1853.36	6132.87	5024.6
											50.048	-1608.89	-140.533	-299.8	-827.489	133.511	1539.64	1340.58	-1413.6	825.422	192.6	880.978	583.644	-706.689	-84.0889	-1411.87	243.667	59.2	-622.467	-900.644	2068.62	-581.6	-471.2		49.088	1167	5796.67	8043.38	4423.16	3221.84	1963.68	6323.53	4595.93
											50.112	-1238.89	836.8	-1351.13	-955.489	751.511	1135.64	-16.0889	-1883.6	916.089	939.267	1067.64	693.644	-1224.69	185.244	-520.533	-71.6667	-576.8	-1186.47	-968.644	1257.96	-219.6	568.133		49.152	1885.67	5290	7956.71	4505.82	3502.51	1717.28	6591.53	4332.6
											50.176	-530.889	976.133	-1079.13	-1552.16	772.844	1107.64	60.5778	-828.933	378.756	1209.93	1073.64	1116.31	-1180.69	539.911	516.8	243	-268.133	-1761.13	30.6889	431.956	446.4	-211.2		49.216	3252.33	4827.33	7786.04	4757.16	4671.84	1752.14	7153.53	4199.27
											50.24	-571.556	62.1333	-1104.47	-1173.49	494.844	1638.98	-598.756	11.7333	1295.42	827.267	-57.0222	876.978	-2234.02	-699.422	86.1333	-644.333	-1390.13	-1072.47	-739.978	57.9556	760.4	334.8		49.28	4251	11310	10684	11177.8	10840.5	1676.82	7398.87	13121.3
											50.304	-606.222	-246.533	-937.133	-1006.82	1511.51	1583.64	-214.756	-604.267	1428.76	551.933	459.644	1338.31	-731.356	-1590.76	774.133	-806.333	-1516.13	-509.8	-319.978	790.622	841.067	-466.533		49.344	14922.3	29250.7	23378	24711.8	30188.5	3838.28	10244.9	26144.6
											50.368	-1148.22	-467.867	-1247.8	-551.489	1770.84	2782.98	197.244	-80.2667	1941.42	532.6	27.6444	1316.98	-1155.36	-1514.09	236.8	-1035	-1603.47	7.53333	-208.644	635.289	765.067	-203.867		49.408	28087.7	46545.3	42284	39309.2	52405.8	6596.56	14079.5	38380.6
											50.432	-562.889	-297.2	-545.133	-362.822	1813.51	2746.31	692.578	-880.933	2084.76	1102.6	355.644	1138.98	45.3111	90.5778	2183.47	-395	-1157.47	-285.8	962.689	773.956	235.067	-153.2		49.472	40540.3	58150.7	63918	52725.8	74871.8	10112.7	17510.2	45105.9
											50.496	-106.222	-450.533	-499.133	-200.822	1941.51	2578.98	1187.91	494.4	1785.42	625.933	628.978	864.311	-706.689	737.911	1549.47	-226.333	-1020.8	306.2	1014.69	-47.3778	56.4	62.8		49.536	42178.3	60548	73980	57115.2	81493.2	10308.2	19852.2	47899.9
											50.56	308.444	-760.533	30.2	159.178	2028.18	1893.64	1592.58	437.067	453.422	-169.4	910.311	1098.98	-748.689	1292.58	1019.47	-411.667	-1063.47	291.533	391.356	257.289	-601.6	-545.2		49.6	41050.3	60903.3	76786	60673.2	83105.2	9658.08	19829.5	47906.6
											50.624	370.444	-245.867	-297.133	11.8444	2014.18	1174.31	1415.91	1363.73	-212.578	-707.4	1125.64	1864.98	69.9778	417.244	661.467	-1123.67	-1858.8	994.867	-469.311	-105.378	-209.6	-1026.53		49.664	39075.7	55066.7	72803.4	57422.5	77561.2	7514.54	19403.5	47582.6
											50.688	334.444	-21.8667	584.867	-342.156	1415.51	1410.31	1617.91	852.4	14.7556	-636.733	1472.31	1743.64	-536.022	1065.91	1562.13	-1444.33	-1534.8	-319.133	-918.644	345.289	-116.933	-1290.53		49.728	36780.3	48075.3	67244.7	51578.5	73007.8	6214.5	15995.5	43952.6
											50.752	346.444	241.467	708.2	-630.156	1618.84	947.644	977.911	-699.6	-46.5778	-489.4	1946.98	1604.98	-212.689	1167.24	2282.8	-1301	-1442.13	-725.8	-417.978	294.622	63.7333	-1101.2		49.792	33790.3	43657.3	63652.7	45623.2	66360.5	4844.88	13316.9	42229.9
											50.816	567.778	-107.867	246.2	-161.489	964.844	2323.64	679.244	-1212.93	-690.578	-1076.07	1295.64	801.644	-1744.69	1833.24	2156.13	-139	-560.133	-1163.8	32.6889	197.956	-264.267	-652.533		49.856	30358.3	42680.7	59662.7	43973.2	58451.8	3798.52	11348.9	38625.9
											50.88	-182.222	72.1333	-299.133	557.844	859.511	2755.64	1901.24	-452.933	-575.911	-746.733	-100.356	1427.64	122.644	1439.24	1040.8	1511.67	-1208.13	-405.133	-82.6444	81.9556	162.4	177.467		49.92	25860.3	38796.7	52188.7	45667.2	48861.8	2875.64	10468.2	32825.9
											50.944	-369.556	79.4667	-623.133	1177.18	814.844	3568.98	3071.24	-58.9333	431.422	-547.4	-31.0222	1698.31	115.311	906.578	715.467	1415	-1710.13	-316.467	-1030.64	427.956	845.733	586.133		49.984	20763.7	32351.3	41066	43141.8	40912.5	2380.46	10198.9	27105.9
											51.008	-1176.89	458.133	-98.4667	368.511	-168.489	2354.31	2387.91	758.4	675.422	47.9333	700.978	1252.31	963.311	789.244	-272.533	1807.67	-1849.47	-458.467	-1092.64	775.956	976.4	-76.5333		50.048	18654.3	27970.7	32188.7	36339.2	33397.8	1932.74	10448.9	19235.3
											51.072	-1179.56	-124.533	-27.1333	-164.156	-1035.16	1841.64	1038.58	516.4	249.422	543.267	1193.64	703.644	-102.689	-720.089	473.467	443	-917.467	-1081.8	-1776.64	838.622	278.4	-866.533		50.112	16123.7	23352	27490	28683.2	27162.5	1800.02	11698.9	17198.6
											51.136	-1064.22	559.467	-546.467	-733.489	-168.489	1739.64	96.5778	1871.73	-343.244	1003.27	964.978	317.644	152.644	-1032.09	802.133	674.333	-1138.13	-797.133	-1625.31	504.622	32.4	-453.2		50.176	13913.7	20267.3	26178.7	22956.5	21072.5	1705.52	11627.5	15785.9
											51.2	-1350.22	-83.8667	-1280.47	-510.822	2086.18	1332.98	823.911	1017.07	-406.578	995.933	-22.3556	-47.6889	1121.31	-1697.42	1051.47	-186.333	-1496.13	-234.467	-2462.64	164.622	-490.267	-189.867		50.24	11415	15646.7	21752.7	21631.8	18129.2	1792.6	10270.2	13899.9
											51.264	-702.222	580.8	-1621.8	-629.489	3106.84	1878.31	1455.24	1098.4	-747.911	196.6	128.978	-138.356	972.644	-654.089	-43.2	-491	-916.8	297.533	-606.644	127.956	-558.267	386.8		50.304	9695	13940	18666	20459.2	15048.5	2005.96	8317.53	11173.3
											51.328	-1394.89	168.133	-1400.47	-736.822	2774.18	1735.64	905.911	-714.933	-743.911	145.933	-107.022	246.311	559.311	-180.089	-273.2	-540.333	-236.8	-5.8	130.689	89.9556	-1028.93	-30.5333		50.368	8029.67	11928.7	15828.7	19855.8	12844.5	1894.52	8118.2	9035.93
											51.392	-1243.56	550.133	-835.133	-565.489	1444.84	1660.98	1119.24	-740.267	-413.911	280.6	-7.02222	1258.31	317.978	685.911	-111.867	-661.667	-418.133	-409.8	958.689	399.289	-64.2667	-8.53333		50.432	6135	12659.3	14733.4	15719.2	10959.8	1770.76	7851.53	8864.6
											51.456	-1609.56	582.8	-1053.8	-1202.82	888.178	894.311	34.5778	-120.267	-369.911	1033.93	-755.689	1388.31	343.311	84.5778	784.133	-799	-1606.8	-715.8	228.689	491.289	-130.267	-401.2		50.496	5147.67	11438.7	14558.7	15005.8	9401.84	1472	7098.2	7929.93
											51.52	-1436.22	464.8	-1135.13	-1140.82	1549.51	628.311	1171.24	635.067	-465.911	1094.6	327.644	842.311	768.644	528.578	994.8	-18.3333	-1568.13	-547.133	407.356	219.956	129.733	314.8		50.56	5225	10863.3	11956.7	14457.8	8711.18	1445.96	6786.87	6749.93
											51.584	-1556.22	383.467	-1327.8	-1133.49	1903.51	374.311	1743.91	512.4	244.089	857.933	450.311	1094.98	1055.98	575.911	1347.47	1241	-1375.47	-110.467	738.022	317.289	9.06667	379.467		50.624	5538.33	8929.33	12025.4	15455.8	7097.84	1479.98	6773.53	5358.6
											51.648	-1840.89	27.4667	-785.133	92.5111	2212.84	1026.98	1171.91	-756.267	1000.76	721.267	1585.64	877.644	534.644	789.911	2273.47	2365.67	-1137.47	-315.8	104.689	621.289	743.733	500.8		50.688	4846.33	7061.33	12501.4	14501.8	6530.51	1695.86	7678.2	5469.93
											51.712	-1145.56	-90.5333	-671.133	551.178	617.511	1000.31	163.911	-638.933	1780.76	51.2667	1785.64	741.644	995.978	1409.91	2122.8	1702.33	-1912.8	-715.8	88.0222	707.956	1235.07	-282.533		50.752	4040.33	6149.33	13540.7	15630.5	5731.18	1678.08	6575.53	4633.27
											51.776	-826.222	52.8	-616.467	235.844	1360.84	1319.64	11.2444	-647.6	804.756	179.267	2757.64	1068.98	1270.64	1335.91	1904.8	1855.67	-2115.47	-959.133	-751.311	333.289	629.067	398.8		50.816	3953.67	6003.33	12342	13337.2	4999.84	1628.66	6468.87	4578.6
											51.84	-1257.56	-178.533	-431.8	756.511	1690.84	324.978	2478.58	95.7333	382.089	-252.067	2365.64	1164.31	3076.64	1477.24	-231.867	1597.67	-1918.8	-434.467	-711.978	322.622	115.067	360.133		50.88	4818.33	7134	9318.71	12329.8	5207.18	1711.4	5728.2	4155.27
											51.904	-1114.89	-145.2	-166.467	926.511	1764.84	233.644	1741.24	32.4	-379.911	196.6	1064.31	1368.98	2019.31	839.244	-224.533	630.333	-1320.13	386.2	-660.644	244.622	-274.267	249.467		50.944	4101.67	7037.33	8328.04	9717.82	4420.51	1757.6	6651.53	4137.93
											51.968	-1092.22	-791.867	214.2	1063.18	1225.51	1256.98	1158.58	561.733	-1053.24	590.6	1160.31	1441.64	1473.98	1251.24	-307.867	327.667	-1580.8	178.2	312.689	-184.711	531.067	42.8		51.008	2962.33	5638	8474.71	9012.49	3255.18	1744.86	6640.2	3864.6
											52.032	-1240.22	-1510.53	-194.467	131.178	1579.51	1092.98	-794.089	29.7333	-363.244	832.6	433.644	1968.98	-461.356	143.244	1018.8	-605.667	-2209.47	120.867	-23.9778	20.6222	980.4	430.8		51.072	3516.33	5242.67	9784.04	7946.49	2972.51	1364.76	6528.2	3384.6
											52.096	-1552.22	-1464.53	538.2	35.1778	1688.84	666.978	471.244	-736.267	-585.244	365.933	1520.31	1790.98	-201.356	-946.089	1382.13	53	-2848.8	-249.133	-300.644	115.956	971.733	821.467		51.136	4386.33	6233.33	10556.7	7205.16	3144.51	1208.38	7066.87	3491.93
											52.16	-1191.56	-552.533	527.533	421.844	1304.84	-107.022	454.578	-1140.27	912.089	-124.733	1160.31	1426.31	19.9778	-1830.09	328.133	-787	-2292.13	-375.8	-1867.98	907.289	776.4	537.467		51.2	3519.67	6496.67	9406.71	7077.82	3729.18	983.542	6787.53	3610.6
											52.224	581.778	-271.867	217.533	593.178	390.844	216.978	455.911	-808.933	642.756	-432.067	923.644	593.644	1151.31	-713.422	-517.867	-387.667	-1712.13	-726.467	-880.644	1120.62	403.733	274.133		51.264	1828.33	5820	8077.38	8045.16	3112.51	980.602	7356.87	3816.6
											52.288	583.111	-172.533	-352.467	289.844	245.511	269.644	-482.089	267.067	697.422	532.6	688.978	812.311	1109.31	839.244	-604.533	396.333	-684.133	-825.8	-363.978	1214.62	115.733	-275.867		51.328	3396.33	16114.7	9419.38	17624.5	15225.8	1819.06	7604.2	10152.6
											52.352	1055.78	-528.533	-621.133	897.178	-81.8222	608.978	311.911	469.067	870.089	1049.27	891.644	13.6444	-124.022	2217.24	194.133	969	239.2	-734.467	1038.02	1161.96	-284.933	-166.533		51.392	15181	35392	30982	35587.2	39287.8	3854.66	16540.9	22969.3
											52.416	-354.889	26.8	-1007.13	273.178	-39.1556	1314.98	711.911	-622.267	646.756	2212.6	890.978	590.978	-173.356	2380.58	-162.533	357.667	219.867	-806.467	140.022	736.622	-338.933	-245.2		51.456	30708.3	55452	55548	54615.2	63141.8	5289.24	24978.2	37755.3
											52.48	11.7778	362.8	-598.467	120.511	1214.84	1976.98	977.244	-1870.27	826.756	2275.27	-195.689	615.644	826.644	2399.91	-1135.2	-929	-221.467	-723.8	-401.311	1067.29	617.733	-597.867		51.52	42677	61636	78596.7	62661.8	77657.2	6132.32	28917.5	48899.3
											52.544	-1120.89	-506.533	-406.467	-559.489	1180.18	1777.64	-40.7556	-1332.93	982.756	1641.27	-761.689	520.311	1659.31	1561.24	-615.2	-953.667	-1060.8	-325.8	-867.311	980.622	851.067	-814.533		51.584	43643	62302	80306.7	62306.5	78486.5	5484.4	25132.2	51005.3
											52.608	-561.556	-397.2	36.8667	195.178	1992.18	1757.64	-50.0889	-588.933	469.422	634.6	-31.0222	1634.31	1151.98	1327.91	-670.533	571.667	-1190.13	188.2	-381.978	1273.29	1100.4	-673.867		51.648	41728.3	63421.3	80563.4	58001.8	76661.2	6091.3	21300.2	50339.3
											52.672	-1366.22	-460.533	-672.467	-278.822	1920.18	1414.31	1930.58	617.733	577.422	967.933	1006.31	1342.98	573.978	145.911	-333.2	1197	-586.133	349.533	-355.978	859.289	579.067	396.8		51.712	40967.7	61634.7	72423.4	55647.2	68180.5	5687.54	18809.5	45583.3
											52.736	-686.889	776.8	-613.133	-760.822	3088.84	1268.98	1778.58	-324.267	-245.244	1819.27	1595.64	1605.64	62.6444	-434.089	-803.867	917.667	-789.467	558.867	-217.978	1521.29	849.733	475.467		51.776	38162.3	52002.7	64280.7	51997.2	58233.2	5048.58	15024.2	41827.9
											52.8	-929.556	666.8	-482.467	-764.156	1599.51	1661.64	1604.58	-1272.27	-258.578	1359.93	1469.64	1244.98	-376.022	-603.422	533.467	1711	-763.467	-47.1333	-329.311	901.289	873.067	226.8		51.84	33320.3	45996	49412.7	47291.8	47065.8	3704.16	12277.5	37058.6
											52.864	-320.889	815.467	303.533	-391.489	874.844	2155.64	2.57778	-2486.93	682.089	155.267	1244.98	1804.31	-1266.02	-902.089	1476.13	1771.67	-1364.13	-507.133	-758.644	279.289	1665.07	-45.2		51.904	27691.7	44098	42003.4	44102.5	41116.5	2890.62	12080.2	31447.3
											52.928	-540.889	86.8	126.2	-508.156	561.511	2533.64	492.578	-1942.27	1102.76	-540.733	1054.31	2244.31	-1544.69	-446.756	1298.13	1476.33	-1555.47	-1141.8	-1202.64	-854.044	1826.4	-251.867		51.968	23909	44752.7	36298.7	45625.8	37293.2	2566.24	11802.2	25275.3
											52.992	251.778	-327.2	352.2	-459.489	1375.51	2219.64	145.911	-518.933	882.089	244.6	1198.31	1540.98	-998.022	-679.422	118.8	-845.667	-1774.13	-531.133	-543.978	-690.711	1497.73	-133.2		52.032	19947	38058	34604.7	48431.8	32842.5	2233.88	10698.2	19298.6
											53.056	715.778	-515.867	124.2	-492.822	1438.18	2364.31	-91.4222	819.067	-449.911	426.6	1212.98	1790.98	72.6444	300.578	48.8	337	-2158.13	172.2	-133.978	-169.378	808.4	-66.5333		52.096	15231.7	32069.3	32358.7	46375.8	25512.5	1954.16	8926.2	16125.3
											53.12	1206.44	-645.2	516.867	-198.156	1846.84	1960.98	-1046.09	909.733	-741.911	-222.733	617.644	1486.98	673.311	158.578	532.133	351	-1430.8	717.533	-85.9778	573.289	846.4	-221.867		52.16	11281.7	30320.7	26734.7	38267.2	18596.5	1793.44	8670.87	14231.9
											53.184	1290.44	-665.867	474.867	-388.156	1697.51	990.978	-491.422	242.4	258.089	460.6	488.311	1116.31	-128.689	556.578	488.8	1177	-716.133	-299.133	-118.644	-35.3778	1556.4	-116.533		52.224	8149.67	29572	22586.7	29149.2	15667.2	1670.8	7644.87	12511.3
											53.248	775.778	-1065.2	-12.4667	-63.4889	1173.51	741.644	564.578	176.4	1906.76	763.267	814.311	1855.64	-600.022	545.244	-859.867	-358.333	-474.8	-1023.13	-302.644	468.622	1455.07	-825.867		52.288	7230.33	26726	18729.4	23095.8	12631.2	1639.72	7414.87	10781.9
											53.312	512.444	-150.533	-298.467	-604.822	839.511	1387.64	2521.24	570.4	2581.42	1884.6	1161.64	1832.98	-784.022	175.911	-697.2	-219	-518.8	-1983.13	-49.9778	470.622	830.4	-472.533		52.352	6885	22492	18808	18353.8	12146.5	1595.34	6668.87	9911.27
											53.376	-42.2222	-267.2	-364.467	-934.156	926.844	2193.64	2661.24	969.067	1348.09	1871.27	1658.98	1992.98	-767.356	505.911	-890.533	159.667	-1334.8	-1514.47	-496.644	945.956	45.0667	-364.533		52.416	6451	21158.7	16395.4	16585.8	10239.2	1574.2	6637.53	9035.27
											53.44	-246.222	-521.867	-1032.47	-1334.82	863.511	2526.31	2280.58	905.067	-169.244	1840.6	858.978	1093.64	-153.356	235.911	-103.867	907	-428.133	-1363.8	-137.311	1157.29	-222.267	-3.86667		52.48	4341	20604.7	14192.7	14423.2	9031.18	1430.14	7139.53	7990.6
											53.504	-570.889	-1535.2	-956.467	-1166.16	148.844	2660.31	1377.91	83.7333	-114.578	1576.6	-11.0222	669.644	829.311	1534.58	-1185.2	448.333	-890.8	-882.467	28.0222	822.622	-443.6	219.467		52.544	3261.67	19506	12083.4	12567.8	6825.18	1538.08	6716.87	6908.6
											53.568	-1026.89	-383.867	-1307.13	-1091.49	662.178	2232.31	899.911	128.4	736.756	297.267	562.311	670.311	1129.31	1288.58	-784.533	-125	-864.133	-754.467	8.68889	1823.29	72.4	-101.867		52.608	2539.67	20101.3	12042	9639.16	6301.18	1546.76	6508.87	6584.6
											53.632	-1182.22	172.133	-703.133	-1059.49	868.844	1611.64	325.244	321.733	1490.76	987.933	232.311	582.311	457.978	1408.58	-1559.2	-113.667	-1931.47	-469.8	442.689	1001.96	383.067	128.133		52.672	3033	20399.3	13423.4	8281.16	6711.18	1750.04	6299.53	5973.93
											53.696	-1666.22	897.467	-609.133	-516.156	1384.18	974.311	610.578	815.067	411.422	1049.27	553.644	886.311	-483.356	-131.422	-1371.87	-9	-2020.8	-273.133	482.689	1027.29	821.733	-437.2		52.736	3472.33	18632.7	12724	7577.82	6768.51	1748.5	7826.87	4432.6
											53.76	-1892.89	168.133	-593.133	286.511	610.178	868.978	1383.24	1581.07	102.089	967.267	-567.022	889.644	197.978	-934.756	-1715.2	801	-1716.13	-649.8	430.689	96.6222	1102.4	-676.533		52.8	4025	13941.3	11940	7637.82	6263.18	1881.92	8828.2	3586.6
											53.824	-2428.89	321.467	-769.8	848.511	1786.18	1256.31	1224.58	947.733	-243.244	990.6	-905.022	822.311	-129.356	-1026.09	55.4667	1018.33	-1516.13	-1562.47	-91.3111	110.622	1032.4	-1307.87		52.864	3536.33	10217.3	10180	6629.82	6393.18	1918.04	8636.2	2879.27
											53.888	-2026.22	59.4667	-1239.8	551.178	2159.51	1296.31	-70.7556	1672.4	99.4222	551.267	-61.0222	-245.689	523.311	-76.0889	918.8	2111.67	-1259.47	-959.8	-537.978	-14.7111	1079.07	-671.867		52.928	3855	10124.7	9866.71	6020.49	5505.18	1927.28	7016.2	3629.93
											53.952	-1744.89	118.133	-1259.8	-334.822	2352.18	1615.64	-1347.42	137.067	834.089	641.267	1598.98	264.311	1706.64	430.578	1337.47	1433	-1140.13	-436.467	-165.311	201.289	590.4	-508.533		52.992	3462.33	9872	10294.7	6868.49	5653.84	1756.9	6796.2	3085.93
											54.016	-227.556	-146.533	-1407.8	-928.822	748.178	524.311	-888.089	181.067	1661.42	302.6	2338.98	385.644	1928.64	513.244	639.467	1296.33	-520.133	324.2	-519.311	1034.62	1111.07	14.1333		53.056	3554.33	9452.67	8416.71	7321.82	4517.18	1546.9	6963.53	4201.93
											54.08	455.778	124.133	-945.8	-978.156	928.178	1040.98	679.244	-313.6	2042.76	622.6	1834.98	1115.64	929.978	512.578	672.8	955.667	-504.8	-1222.47	288.689	1115.96	896.4	-429.867		53.12	2539	7862.67	8845.38	7186.49	5443.18	1647.56	8886.87	3335.93
											54.144	1139.11	305.467	-895.8	-478.156	342.178	1044.31	1459.91	77.0667	1305.42	865.933	234.978	852.311	24.6444	713.244	919.467	1344.33	-983.467	-1680.47	374.022	1199.96	1427.73	-247.867		53.184	3177	7526	7446.04	5479.16	4402.51	1718.12	9411.53	5034.6
											54.208	815.111	138.133	-38.4667	-104.822	694.844	1836.98	227.244	257.733	1490.76	381.267	584.311	850.978	-428.022	1265.24	339.467	927	-1452.8	-1193.8	364.689	451.956	1120.4	-65.2		53.248	3187	5746	8282.04	4507.82	4395.18	1834.6	8988.87	4810.6
											54.272	-89.5556	276.133	-345.8	215.844	552.178	1420.31	-721.422	-391.6	1317.42	1019.93	1076.31	448.978	-194.022	211.244	-47.8667	117.667	-1296.13	-614.467	-481.978	790.622	944.4	101.467		53.312	3274.33	6078.67	8538.71	4248.49	4347.84	1664.22	8001.53	5399.27
											54.336	102.444	161.467	-163.8	-169.489	923.511	1455.64	135.244	-547.6	2130.09	713.933	2254.98	-19.0222	554.644	-94.0889	404.8	-877.667	-1182.8	155.533	-486.644	353.956	804.4	-607.867		53.376	3627	14762	10372	13275.2	8456.51	2134.62	8804.2	11005.9
											54.4	-478.222	474.133	-165.8	-412.822	947.511	1829.64	1739.24	-111.6	1343.42	1195.27	2232.98	523.644	744.644	-1066.76	-277.2	-328.333	-1158.13	-452.467	-826.644	701.289	279.067	-893.2		53.44	16514.3	33370	25069.4	31071.2	25151.2	5614.88	16548.2	23681.9
											54.464	-92.2222	-423.867	-621.133	-324.822	407.511	1840.98	1101.91	-27.6	1610.76	259.933	988.311	2228.31	749.978	-1368.76	-482.533	433	-1484.8	118.867	-657.311	18.6222	631.067	-1097.87		53.504	30615	46710.7	43330.7	49673.8	43585.8	9772.04	28194.9	37539.3
											54.528	-604.889	40.1333	-575.133	-78.1556	248.844	2100.31	-242.756	-382.267	645.422	495.267	-150.356	2414.98	-315.356	-997.422	-1288.53	150.333	-892.133	-487.8	-1083.98	121.289	611.733	-517.2		53.568	43632.3	52806.7	65985.4	61471.2	60231.2	12878.9	36519.5	42149.3
											54.592	-430.222	-420.533	-1003.13	-116.822	503.511	1876.98	-318.756	-674.933	1935.42	63.2667	1394.98	1586.98	873.311	453.911	-960.533	-1005.67	-343.467	-226.467	-395.311	-33.3778	623.733	-713.867		53.632	47285.7	53174.7	75177.4	63583.2	61651.8	12668.5	35035.5	41431.9
											54.656	-543.556	-121.867	64.2	-448.156	2.17778	1750.31	844.578	-1044.27	1961.42	449.267	1816.31	1405.64	149.311	1405.91	-1810.53	-1539.67	259.2	-269.8	-52.6444	105.289	553.067	-145.2		53.696	46539	57575.3	73626	65707.2	59120.5	12450.8	28886.9	38462.6
											54.72	-1093.56	-1051.2	1104.87	289.844	763.511	1946.31	2064.58	481.067	2200.76	1213.93	2239.64	1205.64	-600.689	703.244	-1990.53	337.667	582.533	-111.8	216.022	185.289	1119.07	-217.867		53.76	48040.3	54572	66995.4	63428.5	50139.2	12564.1	24511.5	36087.9
											54.784	-909.556	-966.533	481.533	495.178	1407.51	1888.31	1009.24	721.733	1432.76	283.267	-95.6889	970.978	-904.022	-146.756	-11.8667	1608.33	81.2	-463.8	723.356	-353.378	2237.73	512.133		53.824	46634.3	49921.3	64874	62145.2	40116.5	11615.4	24421.5	30307.3
											54.848	-595.556	-863.867	-253.8	1009.18	2454.18	1983.64	461.911	1156.4	522.089	-451.4	717.644	299.644	-86.0222	304.578	988.133	1213	589.2	-914.467	878.022	-56.7111	2279.07	78.8		53.888	42887	44664.7	67580.7	59361.2	30751.2	9952.64	22125.5	25577.3
											54.912	-226.889	-901.2	-625.133	158.511	1489.51	2276.98	-72.7556	-22.9333	706.756	-849.4	-252.356	1402.98	269.311	1442.58	1239.47	699.667	-552.133	-433.133	509.356	463.956	1925.73	-478.533		53.952	35921	44607.3	64217.4	56623.8	23505.8	7750.72	18899.5	22561.9
											54.976	-976.222	-1136.53	-25.1333	508.511	1247.51	1851.64	1285.91	-368.933	788.089	706.6	670.978	1380.31	148.644	2305.91	32.8	-20.3333	-539.467	-170.467	-223.978	1021.29	1365.07	-1319.87		54.016	27286.3	41175.3	55130.7	54320.5	20314.5	6626.66	13746.2	20875.9
											55.04	-480.222	-1673.2	386.2	-291.489	1180.84	2192.31	935.244	-602.933	879.422	779.933	-297.689	2203.64	-463.356	1658.58	638.8	1488.33	-958.133	80.8667	-1001.98	1325.29	1289.07	-1380.53		54.08	23673.7	35872	44980	48368.5	16081.8	5288.68	11982.2	17621.3
											55.104	-203.556	-1567.2	-360.467	-284.822	1112.84	1918.31	-358.089	-528.933	1170.76	464.6	-688.356	1103.64	-134.022	926.578	21.4667	-37	-809.467	-417.133	-179.311	601.289	582.4	-661.867		54.144	18901	31071.3	39353.4	43099.8	14417.2	4234.62	12687.5	15525.9
											55.168	819.111	-1246.53	-379.8	-768.156	1414.18	3256.31	-1132.09	-496.267	1095.42	-289.4	80.9778	1111.64	143.978	1021.91	-81.2	-17	-696.8	-177.133	-125.978	1032.62	363.067	-21.2		54.208	16191.7	28018.7	32436.7	37168.5	10964.5	3224.38	13004.9	13268.6
											55.232	45.1111	-1022.53	-677.8	-467.489	1327.51	3662.98	-26.7556	-74.2667	1628.09	567.267	1160.98	552.978	783.978	561.911	98.1333	-514.333	-1638.8	31.5333	-558.644	781.956	1153.07	388.133		54.272	12857.7	24238	26292	34155.2	9131.18	2506.6	11964.9	12613.9
											55.296	-36.2222	-460.533	-545.133	-480.822	1579.51	3100.98	1606.58	-826.933	1679.42	463.933	1864.31	747.644	1387.98	155.911	383.467	70.3333	-778.133	192.2	-1651.98	1290.62	1532.4	331.467		54.336	10455	20378.7	20099.4	30113.8	8456.51	2346.44	9371.53	9726.6
											55.36	-922.222	-298.533	-749.133	-228.822	402.844	2148.31	999.911	-360.267	1714.76	1002.6	1273.64	1491.64	1394.64	-903.422	-165.867	509.667	-611.467	-241.133	-1574.64	1272.62	1225.07	134.133		54.4	8335.67	17229.3	16749.4	25897.2	7916.51	2291.98	9032.2	8234.6
											55.424	-266.889	158.8	-598.467	-234.156	548.844	2399.64	368.578	-1552.27	1558.09	754.6	1544.31	1727.64	1571.98	-594.089	-415.2	-20.3333	-657.467	-581.8	-1218.64	897.956	463.733	82.8		54.464	6919.67	18052.7	15390.7	22864.5	7431.18	2012.4	8834.87	6525.27
											55.488	-598.222	43.4667	-759.8	-725.489	1080.18	3026.31	-484.089	-1414.27	1174.76	1308.6	1755.64	878.311	-481.356	-122.089	20.1333	-382.333	-1638.8	-196.467	-619.978	965.289	530.4	604.8		54.528	5242.33	15998.7	15288.7	19889.8	6661.84	1960.6	9822.87	6816.6
											55.552	-42.2222	-207.2	176.2	-962.156	1702.18	2671.64	562.578	-1148.27	1074.76	495.933	2655.64	825.644	-1350.69	39.9111	-325.2	-971.667	-2042.13	138.2	-471.311	384.622	854.4	526.8		54.592	3199.67	13674	15368	17825.2	6597.84	1864.84	8658.2	6240.6
											55.616	-850.222	111.467	271.533	-1112.82	1579.51	1746.31	368.578	-401.6	504.089	291.267	1824.98	240.978	-1896.02	420.578	-1142.53	-39	-975.467	2.86667	722.689	253.956	599.733	494.8		54.656	3139.67	12330.7	13866	16243.8	5681.18	1991.82	9232.87	6619.27
											55.68	-65.5556	271.467	1494.2	-569.489	1139.51	1736.98	1335.24	83.0667	1491.42	957.933	2103.64	2309.64	-1090.02	-464.756	-1363.87	1019.67	-1032.13	-315.8	208.022	-98.0444	690.4	-189.867		54.72	3819	10950	11880.7	15774.5	4939.18	1666.6	9216.87	6481.93
											55.744	-350.889	1055.47	672.867	-178.156	534.178	1590.31	897.244	-875.6	1229.42	1361.27	405.644	2609.64	-676.022	-320.089	-823.2	1682.33	-983.467	-438.467	358.689	106.622	1035.07	-303.2		54.784	3801	10906.7	10833.4	16350.5	5293.84	1840.06	8856.2	6125.27
											55.808	-635.556	648.8	415.533	76.5111	-113.156	1285.64	2351.24	-284.267	1218.76	1021.93	1427.64	3086.31	757.311	-929.422	-991.2	741	-1999.47	57.5333	-545.311	766.622	1447.73	-633.2		54.848	2927.67	8977.33	10380.7	15571.2	6276.51	1826.2	7918.2	5177.27
											55.872	-1381.56	358.8	-627.133	-368.156	-69.8222	1552.98	1749.24	-386.933	602.756	-506.067	2320.31	1939.64	2424.64	-348.089	-1019.87	657	-1419.47	-62.4667	411.356	456.622	885.733	-317.2		54.912	2696.33	9940.67	11718	13853.8	6024.51	1845.94	7136.2	4687.27
											55.936	-896.889	-524.533	-413.8	-880.822	-108.489	2352.98	2468.58	751.733	311.422	-522.067	2976.31	2805.64	2429.98	-769.422	305.467	316.333	-1097.47	190.2	-285.311	63.2889	782.4	-770.533		54.976	3438.33	9136	11257.4	10295.2	5293.18	1616.9	7939.53	5095.93
											56	-390.889	-208.533	-549.133	-868.822	402.178	2871.64	1780.58	67.7333	689.422	-734.733	2496.98	3041.64	1760.64	-196.756	764.8	1732.33	-471.467	-61.1333	196.689	489.289	391.067	-584.533		55.04	4059.67	7816	11898.7	9540.49	4792.51	1359.02	8320.87	5253.27
											56.064	-228.222	98.8	-199.133	-1224.16	-301.156	2179.64	1838.58	438.4	642.756	38.6	1683.64	3170.98	1084.64	1233.91	1213.47	2969.67	-251.467	-43.8	-737.311	821.289	281.733	-1003.87		55.104	4526.33	6064	12533.4	10596.5	5938.51	1401.86	7876.87	4819.93
											56.128	-633.556	252.8	-135.133	-513.489	687.511	2459.64	1773.91	-970.933	946.756	536.6	1900.98	1296.98	597.311	1921.91	300.8	2456.33	-694.8	-761.133	-273.311	905.956	-208.933	-276.533		55.168	4529	6052	12446.7	10477.2	5967.84	1419.36	7817.53	5047.27
											56.192	-850.222	44.1333	58.2	-1050.16	206.178	1998.98	439.244	43.0667	875.422	1003.93	1361.64	1020.31	1670.64	2903.24	510.133	1227.67	-100.133	-1245.8	-530.644	99.2889	-392.267	-111.867		55.232	4381.67	6402.67	12328.7	9313.82	5045.84	1540.46	7872.87	4986.6
											56.256	-722.222	-200.533	-145.133	56.5111	412.844	2062.98	478.578	-42.2667	1086.76	1013.93	1511.64	635.644	1633.98	1313.24	267.467	-125	-1082.13	-1344.47	-783.978	49.9556	92.4	228.8		55.296	4371	6725.33	10304.7	7923.16	4123.18	1443.02	6979.53	5357.93
											56.32	-816.222	-689.2	-469.133	-248.822	-540.489	1055.64	629.244	669.733	1349.42	740.6	1204.31	-129.689	1431.98	521.244	-229.2	-539.667	-701.467	-875.8	-433.311	294.622	603.733	86.1333		55.36	4143.67	6250	10073.4	8271.16	3493.84	1507.84	7044.87	4129.93
											56.384	-610.222	8.13333	-13.8	433.844	248.844	1137.64	2073.24	503.067	164.089	827.267	246.978	49.6444	-423.356	-900.756	14.1333	995	-1897.47	-375.8	-459.311	351.956	978.4	-390.533		55.424	4636.33	14915.3	12200	12161.8	13739.2	1935.82	8858.87	6057.27
											56.448	-1413.56	-227.867	-47.8	29.1778	518.844	984.978	1309.24	807.733	-204.578	781.933	19.6444	193.644	-399.356	388.578	256.133	806.333	-1124.13	-782.467	464.689	314.622	903.067	-379.2		55.488	16537	30530.7	32690	28716.5	34853.2	3715.92	16346.2	13816.6
											56.512	-972.889	676.133	312.867	-258.822	663.511	1524.98	784.578	-220.267	492.756	812.6	-233.022	865.644	690.644	866.578	172.8	1443.67	-1206.8	-893.133	51.3556	570.622	1061.73	398.133		55.552	31421	48377.3	57680.7	43589.2	60653.2	6790.88	24826.2	27952.6
											56.576	-484.889	342.133	-249.8	-282.822	762.844	1825.64	327.911	-641.6	1695.42	1297.93	567.644	-150.356	-160.689	2171.24	144.8	421.667	-396.8	-478.467	-528.644	211.289	1013.07	927.467		55.616	43839.7	61490	79913.4	56771.8	73766.5	8811.08	32422.9	38675.9
											56.64	-25.5556	142.133	-76.4667	270.511	1205.51	1854.98	2009.91	-478.267	1569.42	767.267	1221.64	-167.689	-820.022	1562.58	-5.86667	1524.33	-1095.47	-217.133	-873.978	788.622	727.067	860.8		55.68	44977.7	68458	83587.4	58185.8	75715.8	9987.5	32532.9	41815.3
											56.704	-120.889	-347.867	-35.1333	-4.15556	1126.84	916.311	1874.58	247.067	1452.09	469.933	1312.31	-107.022	-1428.69	1421.91	1120.13	2859	-650.8	-471.8	-988.644	480.622	-97.6	-73.2		55.744	40795	69924.7	81965.4	60525.8	68177.8	10674.1	29540.9	38509.3
											56.768	-982.889	-218.533	25.5333	-417.489	1381.51	485.644	1417.24	6.4	1786.76	-134.067	1718.98	-128.356	-241.356	981.911	487.467	2120.33	-1187.47	-1039.13	-807.978	1443.29	23.7333	-870.533		55.808	34283	60454.7	75968	60453.8	57377.8	10973.4	23100.2	32638.6
											56.832	141.778	3.46667	-354.467	-580.822	2143.51	749.644	1078.58	-626.933	1777.42	990.6	1562.31	-100.356	1708.64	1129.24	298.8	107	-508.8	-844.467	-1229.31	987.956	497.067	-987.2		55.872	25605.7	53196	66244.7	56751.2	45807.8	10677.6	18862.9	28951.3
											56.896	-688.889	-91.8667	-443.133	63.8444	2153.51	1370.98	740.578	-441.6	193.422	1213.27	2188.31	214.978	2323.31	1034.58	86.1333	-217.667	-1124.13	-581.8	-1210.64	493.956	426.4	-936.533		55.936	19766.3	50478.7	54906	50466.5	38009.2	8912.86	14588.2	25164.6
											56.96	-349.556	-754.533	-1049.8	535.844	2362.18	1921.64	1672.58	-13.6	-128.578	1213.27	922.978	1032.31	1575.31	1479.24	649.467	-71.6667	-1573.47	-637.8	-1110.64	211.956	466.4	-99.2		56	17435.7	48306	46318.7	42857.8	32527.2	7700.04	14360.9	23015.3
											57.024	-1717.56	-797.867	-1284.47	-209.489	2265.51	2362.98	180.578	-256.267	1139.42	825.267	616.978	1940.98	-488.689	1717.91	142.8	767	-1745.47	-602.467	-1150.64	367.956	760.4	-198.533		56.064	15097	42137.3	41656	37664.5	27678.5	6847.02	17704.9	20185.9
											57.088	-1018.89	62.1333	-1437.8	738.511	2086.18	2949.64	1083.91	-262.267	2552.76	1323.93	850.311	2475.64	3.97778	663.911	-996.533	765	-1510.8	24.8667	-476.644	1450.62	1187.07	-74.5333		56.128	11817.7	35027.3	36844	33013.2	21879.2	6394.82	21614.2	16833.3
											57.152	-394.222	356.8	-469.8	839.178	304.844	3180.31	1462.58	-362.267	2169.42	1058.6	2229.64	2210.31	1540.64	317.244	-877.2	867.667	-1082.8	130.867	820.022	1164.62	843.733	-617.2		56.192	8953	31534	30386	27299.8	18373.2	6512.28	22632.9	16372.6
											57.216	369.111	554.133	-561.8	920.511	281.511	3242.98	1449.91	-990.933	1364.09	717.267	2293.64	1312.98	1399.98	-206.089	-950.533	453	-967.467	388.2	1117.36	1149.96	351.067	62.1333		56.256	6797	26880	24209.4	20253.8	15039.8	5989.94	18870.9	14773.3
											57.28	345.111	64.1333	-550.467	-458.822	914.844	3726.98	1121.91	-1582.27	145.422	462.6	2060.98	1391.64	411.311	363.911	-341.2	-591	-316.8	-229.133	480.022	1042.62	-43.6	383.467		56.32	5187	21117.3	19166.7	16473.2	13727.2	5363.02	16649.5	13718.6
											57.344	2.44444	252.8	-1012.47	-671.489	1851.51	3087.64	239.244	-1637.6	841.422	981.267	2836.31	984.978	-777.356	-29.4222	-1389.2	313.667	-245.467	576.2	-269.311	1706.62	655.733	1248.8		56.384	3935	18500	17213.4	15145.8	14042.5	4758.78	13284.2	11289.3
											57.408	73.1111	-320.533	-1421.13	-650.822	140.844	2380.31	1658.58	397.067	688.089	1153.93	2630.31	466.311	-196.022	330.578	-829.2	731	-547.467	690.867	-206.644	1641.96	511.067	789.467		56.448	3493	17667.3	16104.7	15622.5	13459.8	5008.68	13050.2	8747.27
											57.472	-56.2222	-723.867	-1468.47	-796.822	374.844	1639.64	1731.24	907.733	666.756	1074.6	2214.98	-343.022	-642.022	328.578	-701.2	430.333	-1576.8	1305.53	382.689	1053.29	1311.73	886.8		56.512	2550.33	16564.7	14904.7	14716.5	11016.5	4900.74	10867.5	7303.27
											57.536	-110.222	-1168.53	-1813.8	-1468.16	1253.51	2007.64	1527.91	1147.73	1168.76	1665.27	1317.64	100.311	845.978	411.911	-689.2	49.6667	-1396.8	1190.87	310.689	629.956	904.4	290.133		56.576	2731	13651.3	13888	13041.8	8162.51	4570.48	11472.2	6543.93
											57.6	-808.889	-258.533	-1160.47	-1565.49	2077.51	2277.64	2267.24	117.067	1937.42	1125.93	822.311	361.644	1496.64	1016.58	-951.867	1391	-1432.8	1148.2	250.689	179.956	639.067	-528.533		56.64	2745.67	10566.7	13286	12867.8	5513.18	3541.76	9041.53	6556.6
											57.664	-144.889	27.4667	-671.8	-1776.16	1014.84	2577.64	2947.24	592.4	2204.76	487.267	947.644	-79.0222	976.644	1195.91	-217.867	977.667	-1369.47	599.533	-757.978	1036.62	706.4	-671.867		56.704	3700.33	9262	13478.7	11811.2	5461.84	3129.32	8430.2	6465.93
											57.728	-573.556	694.133	-206.467	-1320.16	1036.84	2645.64	4061.91	1101.07	1055.42	394.6	1856.98	39.6444	-36.0222	644.578	0.133333	657	-1720.8	262.867	-1411.98	1525.96	674.4	281.467		56.768	3561.67	8206.67	13053.4	11300.5	5022.51	2699.24	7204.87	5005.27
											57.792	-166.222	-56.5333	-351.8	-806.156	2151.51	2237.64	1683.24	-76.2667	568.756	1951.93	2064.31	208.978	-495.356	482.578	742.133	-811.667	-1670.13	163.533	-1791.98	1849.96	1208.4	1184.13		56.832	2353	7754	12349.4	9350.49	5299.84	2333.42	8428.87	4213.93
											57.856	-856.222	336.8	-1350.47	-106.822	2648.84	2116.31	368.578	-56.2667	629.422	1723.27	2172.31	1050.98	-444.022	673.244	436.133	835	-1318.8	-71.1333	-1256.64	1359.29	515.067	376.8		56.896	2657.67	7926.67	11218	8449.82	5563.84	1785.32	8411.53	4173.27
											57.92	-670.889	474.8	-1789.13	657.178	1907.51	1961.64	318.578	-548.933	1697.42	5.93333	1484.31	695.644	1073.31	653.911	1846.8	646.333	-1616.13	-159.133	-233.978	442.622	274.4	151.467		56.96	1857	9016	10851.4	7691.16	5953.84	1604.44	8250.2	4275.27
											57.984	-975.556	882.133	-1599.8	153.844	1543.51	2484.98	1426.58	1355.07	1480.76	-1573.4	2038.31	1543.64	1165.98	133.911	1350.8	1481	-1373.47	-247.133	-275.311	1115.29	555.067	11.4667		57.024	3270.33	9656	11112	6988.49	6147.84	1491.6	7700.2	4782.6
											58.048	-1228.22	916.8	-1436.47	118.511	1518.18	2004.98	1961.24	825.067	2008.76	-826.067	2131.64	1016.98	1305.98	901.911	766.133	945	-2050.8	196.2	-403.978	522.622	724.4	232.133		57.088	3653.67	9694.67	9870.04	6935.82	4870.51	1559.92	7868.87	4071.93
											58.112	-756.889	266.133	-953.133	-474.822	1156.18	1427.64	765.244	1214.4	1301.42	-24.7333	1668.31	1394.31	572.644	1348.58	-353.2	1798.33	-1240.8	193.533	-665.311	1073.96	821.067	-329.2		57.152	3565	9468	8576.04	5776.49	5169.18	1705.52	8029.53	4465.27
											58.176	-1009.56	-15.2	-1431.8	-360.822	1471.51	1450.98	593.244	264.4	1163.42	1068.6	924.311	1416.98	-217.356	969.911	-175.867	1096.33	-916.133	-287.133	-225.311	1245.96	204.4	314.8		57.216	2838.33	9707.33	8734.04	5731.82	4229.18	1752.7	7993.53	3470.6
											58.24	-709.556	-189.867	-1047.13	-502.156	2711.51	2376.31	1336.58	1104.4	705.422	1731.93	873.644	1274.31	29.9778	206.578	-147.867	660.333	-894.8	171.533	169.356	1801.29	-176.267	752.133		57.28	2533	7923.33	10138.7	6111.16	5425.84	1842.44	7212.2	3255.93
											58.304	-1310.22	16.8	-884.467	-448.156	3430.84	2637.64	1545.24	235.733	796.089	2816.6	1450.98	1215.64	-1554.02	473.244	14.1333	-173.667	-614.133	62.8667	1152.02	1505.29	274.4	1388.8		57.344	2934.33	6876.67	11884	6795.16	6107.84	1723.86	7272.2	2219.93
											58.368	-336.889	902.133	-528.467	-444.156	2585.51	2206.31	1431.24	1030.4	1586.76	1463.27	1996.31	1089.64	245.978	491.244	-664.533	327	-1051.47	491.533	1334.69	868.622	539.733	1538.13		57.408	3436.33	6412.67	12154	6931.82	7906.51	1695.86	7222.2	3155.27
											58.432	-660.222	426.8	-501.133	-376.822	2564.18	1431.64	1227.91	-240.933	991.422	639.933	1326.98	1455.64	161.311	783.244	-142.533	695.667	-46.8	-427.133	1117.36	715.289	994.4	1730.8		57.472	3330.33	15550	11650.7	13351.2	17893.8	2119.78	10188.2	9110.6
											58.496	-835.556	-65.8667	-977.133	-350.156	1484.18	2014.31	1745.24	146.4	772.089	180.6	1769.64	535.644	912.644	607.244	-113.2	1095	-474.8	-131.133	370.022	651.956	164.4	1537.47		57.536	7811	32708.7	31522	32126.5	40525.8	3780.46	17618.2	26257.3
											58.56	-1257.56	-661.867	-581.8	70.5111	1158.18	2222.98	3466.58	-272.267	-745.244	643.267	1908.31	497.644	-558.689	22.5778	351.467	2573	107.867	-434.467	594.022	163.289	-88.2667	1300.8		57.6	16841.7	51119.3	58542	52035.2	64313.2	5862.96	30050.2	41229.9
											58.624	-1025.56	114.8	-179.133	225.178	828.844	2053.64	2860.58	717.733	-9.24444	67.9333	1850.31	1637.64	-5.35556	257.244	46.8	2519	-101.467	-23.8	534.022	-80.0444	71.7333	942.133		57.664	27413	63358	90791.4	66263.2	75787.8	6163.26	36460.2	50960.6
											58.688	-838.889	506.133	-54.4667	476.511	2045.51	1928.31	2846.58	721.067	586.756	215.933	1038.31	2792.31	-1214.02	708.578	1058.13	2625.67	-428.8	-1021.13	-348.644	-2.04444	1200.4	99.4667		57.728	31753.7	68303.3	103679	66442.5	68787.2	5501.9	36839.5	53120.6
											58.752	-1003.56	245.467	-814.467	311.844	1932.84	2124.98	2373.24	776.4	964.756	497.933	643.644	3055.64	-952.689	665.911	1076.8	1319	-1227.47	-627.133	-1322.64	292.622	1251.07	115.467		57.792	31450.3	66273.3	105207	64759.2	59749.2	4049.4	31509.5	54667.3
											58.816	-1372.22	-93.8667	-1512.47	-134.156	1404.18	2322.31	3141.91	126.4	1448.76	795.933	-17.6889	2288.98	-328.689	1037.91	-106.533	783	-1373.47	-957.8	-899.978	120.622	1357.07	-29.2		57.856	31824.3	59094	99888	60853.2	55163.2	3763.24	29856.2	57218.6
											58.88	-1107.56	-143.2	-1337.13	-728.156	1268.84	2084.31	2354.58	213.067	1119.42	1010.6	864.978	1725.64	645.978	401.244	-324.533	841	-1130.13	-879.8	-671.311	563.289	815.067	-147.2		57.92	35823	55840	91104	59895.2	51692.5	2765.6	27903.5	54834.6
											58.944	-545.556	564.133	-881.8	-780.156	1242.18	1511.64	1316.58	713.067	1760.09	1602.6	874.978	390.311	949.311	927.911	240.8	67.6667	-1034.8	-1447.8	-159.978	233.289	755.067	-792.533		57.984	37536.3	57422	85655.4	52645.8	48345.2	2251.94	26586.2	53621.3
											59.008	-376.889	-4.53333	-497.8	-698.156	236.844	1158.98	967.244	1131.07	1440.09	2017.93	1188.98	826.978	243.311	370.578	1208.8	691	-1060.13	-1411.8	-615.978	1123.96	771.733	-268.533		58.048	35650.3	54780	77388.7	44290.5	38727.8	1930.5	22826.2	50305.9
											59.072	-296.222	54.1333	-769.133	-482.156	-333.822	1970.31	1215.24	1467.07	1838.09	1137.27	772.311	1439.64	432.644	1271.24	398.133	1377.67	-970.8	-255.133	310.689	121.289	1307.73	41.4667		58.112	33029.7	44437.3	65212	35167.8	32072.5	1872.12	19157.5	49046.6
											59.136	-1191.56	-15.2	141.533	-872.822	279.511	2004.98	583.911	115.733	1268.76	186.6	618.978	1522.98	-270.022	2599.91	47.4667	1875	-912.133	5.53333	1295.36	653.956	2323.73	126.8		58.176	29511.7	36532.7	52164	31181.2	23803.8	2080.3	16531.5	46205.3
											59.2	-1198.22	247.467	156.2	-357.489	-141.822	2333.64	493.244	-380.933	1176.09	636.6	2614.98	1074.98	180.644	2689.24	1106.8	2307.67	-974.8	-67.1333	1436.69	-10.7111	2387.73	-572.533		58.24	25373.7	37624.7	44805.4	28713.8	18363.2	2035.36	14162.9	44347.9
											59.264	-1277.56	42.8	-157.8	-164.822	-463.822	1293.64	1755.91	-644.267	1393.42	1319.93	2862.98	338.311	1616.64	1938.58	1152.13	752.333	-736.8	-150.467	289.356	810.622	1434.4	277.467		58.304	18246.3	35264	42877.4	24443.8	14329.2	2200.14	13250.2	41364.6
											59.328	-1020.22	-455.867	-539.8	572.511	212.844	1689.64	1853.91	-159.6	1556.76	1033.27	3472.31	1662.31	2038.64	897.911	1138.8	301.667	-888.8	10.8667	-557.978	648.622	496.4	627.467		58.368	14747.7	35036	36464.7	20187.2	12175.8	2002.18	12116.9	37294.6
											59.392	-1081.56	-743.867	-709.133	251.844	2102.18	1500.31	2247.24	260.4	951.422	458.6	2538.98	2067.64	2641.98	1136.58	1052.8	-443.667	-522.8	241.533	-643.978	1036.62	301.067	1134.8		58.432	12029	33402	28670	17869.8	10324.5	1698.8	12502.2	31815.9
											59.456	-1002.89	-34.5333	-223.133	46.5111	1759.51	1228.31	363.911	-367.6	2088.09	-467.4	1574.98	2825.64	2271.31	613.911	1535.47	181	-1220.13	42.8667	-663.311	908.622	787.067	315.467		58.496	10539.7	37394	22434.7	15418.5	8923.84	1441.06	12614.9	26721.3
											59.52	-1612.89	-248.533	-46.4667	428.511	1740.84	998.311	2635.24	-834.933	1599.42	-189.4	2400.31	2574.31	2061.31	2773.91	1608.13	1511.67	-1029.47	-443.133	-805.978	1235.29	1385.07	274.8		58.56	8084.33	34953.3	24199.4	14907.2	8255.18	1355.8	12221.5	24547.3
											59.584	-628.222	-82.5333	-243.8	416.511	576.844	1613.64	2477.91	-999.6	1637.42	155.267	2269.64	1460.31	868.644	1909.91	-14.5333	1759	-1610.8	-86.4667	-161.311	457.956	1060.4	86.8		58.624	6967	31266.7	26455.4	12353.8	8418.51	1633.84	11684.2	22525.9
											59.648	-244.889	-603.2	-209.8	766.511	731.511	1629.64	3253.91	-576.267	-277.911	543.267	1838.98	1058.98	-124.689	2623.91	56.1333	703.667	-1236.8	-301.8	88.6889	455.289	1009.73	627.467		58.688	5881	29291.3	27320.7	11791.2	6879.18	1805.9	11864.2	19453.9
											59.712	506.444	358.8	-633.8	104.511	680.178	1246.98	1064.58	451.733	-321.911	1333.93	907.644	1030.31	-404.022	943.911	-450.533	-203.667	-1085.47	149.533	202.022	-444.044	206.4	74.8		58.752	4986.33	29285.3	27452.7	12289.2	5774.51	1860.78	12765.5	16502.6
											59.776	-60.8889	859.467	-407.8	154.511	1723.51	194.311	1156.58	53.7333	202.756	1029.93	1121.64	1290.98	-606.689	1087.24	-101.2	-99.6667	-406.8	-592.467	-685.978	349.289	1015.07	-12.5333		58.816	4672.33	29513.3	30371.4	11873.2	5148.51	1649.52	15477.5	12578.6
											59.84	-750.889	298.8	-276.467	-252.156	1936.18	-27.0222	1618.58	1259.73	-229.244	1184.6	1672.31	982.311	65.3111	-34.0889	-827.867	1003.67	-64.1333	-257.133	-807.311	1029.96	1399.73	-732.533		58.88	4861	26500.7	35145.4	11928.5	5847.18	1536.4	17060.2	13257.3
											59.904	-814.889	-764.533	-375.8	83.8444	1358.84	464.311	1875.24	909.067	322.756	1051.27	1126.31	955.644	1423.31	-649.422	-572.533	549.667	-194.8	-205.133	262.689	1417.96	2031.73	-470.533		58.944	4905.67	24198	34172.7	9845.82	5733.18	1365.04	20078.9	12885.3
											59.968	-1163.56	-1454.53	368.2	-254.156	802.844	1346.98	1486.58	1527.73	414.089	670.6	1115.64	1432.31	1768.64	-308.089	-15.2	-1398.33	-649.467	150.2	1135.36	908.622	1574.4	-741.867		59.008	3939.67	23265.3	30894.7	10785.8	6223.18	1498.6	19596.2	14401.9
											60.032	-892.222	-656.533	538.2	-370.822	956.844	2482.98	745.244	1094.4	2298.76	351.933	2221.64	1900.31	638.644	983.244	-465.867	-2224.33	-1110.8	-223.133	1060.02	501.956	1267.07	-906.533		59.072	3269	24190	28052	11351.8	5849.18	1355.1	18938.2	12487.9
											60.096	-574.222	-254.533	1106.2	-718.822	-10.4889	2232.31	760.578	1999.07	2759.42	-62.7333	2546.31	1685.64	552.644	667.911	-329.867	-1371.67	-799.467	116.2	-281.311	1461.96	1000.4	-564.533		59.136	4211.67	23310	30741.4	11308.5	7311.18	1499.3	15758.9	11880.6
											60.16	-802.889	-70.5333	354.2	-442.156	187.511	1376.98	1145.91	2111.73	2497.42	86.6	2112.31	1352.31	1548.64	791.911	-88.5333	-185	-1045.47	356.2	-505.311	1987.96	786.4	-6.53333		59.2	4514.33	25866.7	33221.4	9283.82	6053.18	1442.32	13898.9	10186.6
											60.224	-356.889	-245.867	82.8667	-307.489	404.844	1060.98	1263.24	660.4	626.089	-432.067	1370.98	1379.64	1295.98	690.578	489.467	-381	-1062.8	390.867	-590.644	1867.29	1016.4	368.133		59.264	4668.33	27922.7	32758.7	7836.49	6108.51	1560.2	13382.2	8824.6
											60.288	-147.556	-657.867	-158.467	-464.156	1766.84	940.978	1811.24	-510.267	599.422	-696.733	482.978	791.644	368.644	1018.58	210.8	-1581.67	-1285.47	39.5333	-191.311	1507.29	576.4	172.133		59.328	2962.33	27987.3	29574.7	7233.82	4330.51	1646.44	13250.9	6954.6
											60.352	982.444	-517.2	-311.133	-302.156	1287.51	1015.64	1939.24	233.733	1206.76	260.6	630.978	1212.98	143.311	1766.58	-95.8667	-51	-1194.8	-302.467	-783.311	1237.29	763.733	441.467		59.392	2089.67	24413.3	27993.4	6356.49	4828.51	1793.86	12484.9	6765.27
											60.416	229.111	-562.533	-574.467	204.511	1114.84	1954.31	2722.58	864.4	2318.09	677.933	1086.31	670.978	1155.31	1505.91	463.467	1253.67	-1329.47	-518.467	540.022	1211.29	985.733	271.467		59.456	1271	21489.3	23938.7	5757.16	4757.18	1774.26	10683.5	7308.6
											60.48	-336.222	-183.2	145.533	1323.18	1172.84	3017.64	3985.24	1311.07	2340.76	21.2667	1778.98	1216.98	993.978	739.244	1250.13	2013	-1241.47	-259.8	331.356	563.956	1289.07	6.13333		59.52	2979.67	24718.7	21862	16881.2	8431.84	2668.44	11304.9	11362.6
											60.544	-1024.89	111.467	568.2	800.511	1008.84	3547.64	3122.58	-459.6	1603.42	-550.067	1350.98	1176.31	-41.3556	-329.422	1154.13	491.667	-1438.13	125.533	313.356	557.956	1173.07	-301.867		59.584	13116.3	36010.7	26552.7	36081.2	25902.5	4728.54	18607.5	27354.6
											60.608	-657.556	-107.2	724.2	-333.489	724.844	1868.31	2960.58	-582.267	1248.09	331.267	928.311	337.644	22.6444	280.578	578.133	-375.667	-1672.13	1359.53	-1213.98	881.956	441.733	106.133		59.648	26007	48702	41286.7	56927.2	45888.5	7569.84	28584.2	44100.6
											60.672	-610.222	112.8	521.533	-1612.16	975.511	1752.31	1809.91	-468.933	218.089	1003.93	1793.64	311.644	-841.356	1091.91	-278.533	221	-1520.13	875.533	-1334.64	1105.29	338.4	933.467		59.712	37141.7	64742.7	58445.4	67102.5	60704.5	9056.92	33193.5	57290.6
											60.736	111.778	86.1333	612.2	-1703.49	1978.84	2022.31	2203.24	1488.4	250.089	327.267	920.311	-538.356	-803.356	564.578	-315.2	1295.67	-1277.47	159.533	-541.978	974.622	639.733	841.467		59.776	39866.3	69527.3	68506	67162.5	59110.5	8736.6	35457.5	57141.3
											60.8	646.444	343.467	1150.87	-1099.49	1454.84	2098.31	2567.24	1919.73	1052.76	98.6	548.311	-43.6889	-1712.69	108.578	-725.2	1273.67	-886.133	-925.8	76.6889	1132.62	1518.4	82.8		59.84	38026.3	68958.7	68912	62804.5	50491.8	7394.28	33786.9	54616.6
											60.864	488.444	442.133	289.533	-605.489	165.511	1478.98	1937.24	1679.07	2028.09	733.933	-209.022	-462.356	-1962.69	-14.7556	-78.5333	1621	-1737.47	-421.133	509.356	1537.29	1832.4	-812.533		59.904	34484.3	60806.7	69712.7	57138.5	40914.5	6036.7	34868.2	50115.3
											60.928	313.778	311.467	-70.4667	147.844	183.511	1446.98	2609.91	185.067	2316.76	1187.93	-237.022	1008.98	-1472.02	800.578	-183.867	1216.33	-2073.47	253.533	164.022	2203.96	1539.07	-1096.53		59.968	30337	56696	67996	56795.2	36297.8	4986.14	30791.5	49273.9
											60.992	-298.889	412.133	75.5333	465.844	1480.84	1525.64	1961.24	-254.267	1663.42	763.933	72.3111	1584.31	-312.022	969.911	316.133	2877.67	-1738.13	284.867	883.356	1863.29	625.067	-51.8667		60.032	26831.7	56450.7	64936.7	57045.8	33613.2	4313.72	29741.5	44501.3
											61.056	-172.222	5.46667	-128.467	375.178	2424.18	784.978	2408.58	-206.267	1779.42	1097.27	-64.3556	1442.31	1121.31	1407.24	-523.2	701	-1349.47	-5.13333	538.022	1952.62	913.067	-215.867		60.096	23145	55012.7	53576.7	54718.5	29972.5	3463.36	27612.2	40515.9
											61.12	-42.8889	-393.2	124.2	470.511	1764.18	85.6444	1783.91	107.733	2026.76	1888.6	1774.98	746.978	805.311	485.911	-828.533	1249	-1274.8	194.2	29.3556	1376.62	963.067	-49.2		60.16	20188.3	50166	43276	47391.8	23983.2	2741.52	26135.5	33761.9
											61.184	221.778	-365.867	-204.467	651.844	2808.18	719.644	1845.24	975.733	1860.09	1488.6	1020.31	1100.98	527.978	1718.58	-545.867	1810.33	-2317.47	457.533	-999.311	1079.29	1482.4	-160.533		60.224	16627.7	44376.7	36241.4	39326.5	18186.5	2342.24	21621.5	31207.9
											61.248	153.111	-88.5333	436.867	1127.18	2333.51	1120.31	1177.91	957.067	1857.42	1041.93	936.311	1588.31	1385.31	1433.24	-499.867	3047.67	-2557.47	852.2	-1350.64	1030.62	843.733	116.133		60.288	14487	40336.7	33232	35362.5	15672.5	2219.6	18577.5	27197.3
											61.312	-231.556	714.8	676.867	443.178	3028.84	1836.98	1098.58	1429.07	1834.76	1558.6	-916.356	1478.98	340.644	1611.91	-451.867	3777	-1573.47	621.533	-1036.64	1415.29	1006.4	512.8		60.352	12199.7	34091.3	27488	32275.2	12354.5	2188.66	15484.2	22839.9
											61.376	-822.889	621.467	49.5333	45.1778	2054.84	1528.98	2114.58	-70.9333	2436.76	2491.93	4.31111	1201.64	-21.3556	588.578	-190.533	3461.67	-652.133	826.2	-539.978	1021.96	819.067	-35.2		60.416	10038.3	28030	22652.7	28739.8	11554.5	2087.44	15340.9	19067.9
											61.44	-788.889	514.133	113.533	177.178	1926.18	1904.31	4462.58	81.0667	1352.09	1978.6	-3.68889	1284.98	-476.689	205.244	956.8	4182.33	-14.8	428.867	-386.644	731.289	860.4	-286.533		60.48	8953	21894	17724.7	21784.5	9766.51	1919.72	13694.2	16313.3
											61.504	-1108.89	37.4667	-916.467	826.511	1847.51	1624.98	4785.91	-368.267	248.756	1114.6	982.978	1630.98	603.311	407.911	1390.13	3619	-879.467	772.2	-700.644	861.289	999.067	-858.533		60.544	6327.67	19742	15602.7	18154.5	9309.18	1827.32	14036.2	14157.9
											61.568	-313.556	-21.8667	42.2	1152.51	1375.51	1824.98	3021.91	917.067	-711.911	1309.93	17.6444	1722.31	-233.356	525.244	1181.47	1100.33	-1304.8	366.2	-443.311	1814.62	1159.07	-714.533		60.608	6397	17618.7	14374.7	16766.5	7865.18	1658.76	12048.2	10595.9
											61.632	-292.222	-266.533	302.2	352.511	2488.84	1352.31	1227.91	886.4	-157.911	1599.27	655.644	1338.98	-514.022	1386.58	357.467	-846.333	-1437.47	298.867	-41.3111	1679.96	1328.4	-67.8667		60.672	5880.33	16791.3	13542	16530.5	8383.18	1474.66	11160.2	9957.93
											61.696	-127.556	-964.533	1060.87	368.511	2492.18	1219.64	960.578	1128.4	540.089	961.933	1563.64	834.978	575.978	1581.91	739.467	-1822.33	-1210.13	19.5333	-9.31111	1338.62	1575.07	255.467		60.736	6657	16484.7	12578.7	13841.2	7589.18	1542.28	9809.53	8931.93
											61.76	-74.8889	-989.2	608.2	247.178	2222.18	927.644	1758.58	493.733	1156.76	790.6	2753.64	1023.64	1759.31	1125.91	747.467	-1534.33	-978.133	438.867	-831.311	569.956	1045.73	642.8		60.8	4877.67	15434	9739.38	11115.2	6805.84	1360.7	9041.53	9883.93
											61.824	-12.8889	-973.2	-650.467	855.844	1666.84	1614.31	1473.91	-158.933	971.422	585.933	2228.31	1643.64	2061.31	2381.91	183.467	-981.667	-1709.47	341.533	-1011.98	653.289	1762.4	549.467		60.864	3407.67	12216.7	9110.71	10239.8	4941.84	1504.34	9204.87	8745.27
											61.888	292.444	46.8	-627.8	1143.18	2030.18	1326.31	570.578	-413.6	1917.42	831.933	1954.31	863.644	1131.98	2338.58	-1331.2	-715.667	-2031.47	24.8667	-885.978	322.622	1607.07	638.8		60.928	3363	9401.33	10212.7	8831.82	5135.84	1404.8	9914.2	7582.6
											61.952	645.111	-169.2	-870.467	357.178	1956.84	941.644	989.244	-389.6	1877.42	625.267	1373.64	396.311	677.311	1283.24	-1298.53	-52.3333	-1358.13	-312.467	-988.644	1066.62	1231.07	-113.867		60.992	3805	7973.33	11676.7	8358.49	6936.51	1538.92	10771.5	6435.27
											62.016	1116.44	791.467	244.867	-408.822	2310.84	443.644	1727.24	1047.07	2848.76	1262.6	1231.64	-245.689	-394.022	114.578	53.4667	-230.333	-440.133	39.5333	-464.644	1203.29	603.733	-214.533		61.056	3859	8994	11250	7225.16	7061.18	1456.04	11050.9	6267.93
											62.08	1017.11	304.133	228.867	-836.822	2960.18	12.9778	2840.58	984.4	1798.76	956.6	1780.98	516.978	39.9778	805.911	1678.13	-1212.33	-265.467	128.2	-721.978	1493.29	197.733	84.1333		61.12	3028.33	8950.67	11227.4	6774.49	6140.51	1621.66	10236.2	6308.6
											62.144	197.111	350.133	633.533	-586.156	3755.51	238.311	2091.24	188.4	2021.42	513.267	2025.64	591.644	-324.022	2925.91	1131.47	-1102.33	-1416.13	-18.4667	-668.644	403.289	711.733	57.4667		61.184	3614.33	8855.33	12554.7	5643.16	4789.84	1704.82	10254.9	7221.27
											62.208	-1096.22	-562.533	279.533	-1014.82	3272.84	1331.64	1492.58	-924.933	1144.09	596.6	1962.98	627.644	1021.98	3167.91	667.467	-831	-1434.8	-98.4667	-1261.31	101.289	1844.4	-301.2		61.248	2866.33	8428	12050	6008.49	4353.84	1786.58	10060.2	7648.6
											62.272	-1429.56	-597.2	-50.4667	-1229.49	2460.18	2278.31	1817.91	-808.267	916.756	598.6	949.644	644.311	525.978	3479.24	322.133	759.667	-1542.13	555.533	-1108.64	476.622	2273.07	-1104.53		61.312	2284.33	8684.67	10845.4	7104.49	4771.18	1731.7	9437.53	9475.93
											62.336	-1964.22	-607.867	-693.8	-1100.16	3052.18	2038.31	2265.24	1160.4	102.756	899.933	1448.31	732.978	1870.64	1587.91	1049.47	657	-1196.8	960.2	-665.311	707.289	2261.07	-706.533		61.376	2526.33	9120.67	9321.38	7533.82	3399.84	1665.06	8804.2	8641.27
											62.4	-1876.22	-872.533	-506.467	-67.4889	2448.18	1243.64	4261.24	1222.4	490.756	957.933	1325.64	866.311	1103.98	986.578	458.8	1003.67	-1436.13	1488.2	100.022	1087.96	1222.4	-963.2		61.44	3962.33	8618.67	11018	6054.49	4551.18	1539.34	8604.2	9281.93
											62.464	-934.889	-723.867	-212.467	-747.489	1012.18	1910.31	3963.91	1027.73	498.756	2675.27	2860.31	570.978	1665.98	811.244	652.133	143	-1379.47	-195.8	289.356	887.956	975.067	-1021.2		61.504	3564.33	8335.33	10828.7	5174.49	4961.84	1567.06	9154.2	8421.27
											62.528	505.778	-405.2	-619.133	-350.822	204.844	2956.98	4921.91	-454.267	680.089	2052.6	2281.64	780.978	2564.64	993.911	-141.2	-208.333	-1686.8	-544.467	-11.9778	1351.29	1105.73	-1234.53		61.568	2123.67	8302.67	9796.71	4212.49	5403.18	1600.66	8625.53	8679.27
											62.592	1039.11	-454.533	-1423.13	-1020.82	2031.51	2686.31	3654.58	-175.6	-223.244	1032.6	2291.64	750.311	1256.64	1344.58	48.8	56.3333	-1424.13	-1357.8	-810.644	1887.96	1416.4	-844.533		61.632	1859.67	7308.67	8506.71	5289.82	5049.84	1762.78	9112.2	8085.93
											62.656	128.444	-771.867	-1495.13	-597.489	3044.84	1531.64	3833.24	-8.93333	289.422	-816.067	517.644	474.311	590.644	556.578	-239.2	935	-1043.47	-557.8	-27.9778	1381.96	1825.73	-361.2		61.696	2578.33	6524.67	9462.04	6471.82	4800.51	1538.36	9636.87	7627.93
											62.72	-227.556	-1145.2	-485.133	-1349.49	2609.51	1444.31	2551.91	1548.4	1424.76	3.26667	354.978	1362.31	485.311	2195.24	34.1333	1584.33	-411.467	-625.8	723.356	585.289	1459.07	322.133		61.76	3608.33	5100.67	11492	8045.82	5265.18	1444.14	9676.87	6495.93
											62.784	461.111	-234.533	340.2	-1240.16	1966.84	2037.64	1510.58	1330.4	2187.42	797.933	910.978	798.311	3346.64	1558.58	234.8	1809	-431.467	455.533	1289.36	-760.044	1121.07	694.133		61.824	2738.33	6069.33	11364	7049.16	4932.51	1338.02	9268.87	6669.27
											62.848	577.111	576.8	-122.467	-1474.82	1470.84	2062.98	1349.91	1681.73	2428.09	1146.6	838.311	2162.98	3561.31	1531.91	964.8	1681	-1085.47	614.2	820.022	-1141.38	895.733	196.133		61.888	2552.33	5744.67	9744.04	5963.16	4854.51	1475.08	8722.2	7629.27
											62.912	-2.22222	352.8	-281.8	-776.156	2186.18	2808.98	2388.58	623.067	1668.09	1545.93	932.311	804.311	1921.31	569.911	1370.8	1761.67	-1170.8	996.867	325.356	-977.378	1161.73	-533.2		61.952	1921	6637.33	9528.71	6251.16	4087.84	1581.9	8348.2	7601.27
											62.976	-811.556	-232.533	-1172.47	-562.822	1580.84	1817.64	2306.58	1049.73	1889.42	1684.6	622.311	980.311	1329.98	809.911	1621.47	1062.33	-1518.8	45.5333	-257.978	-438.711	1187.07	-608.533		62.016	2962.33	5822.67	9437.38	6829.16	4963.18	1690.68	8711.53	5947.93
											63.04	-1092.89	-692.533	-456.467	-156.822	3228.18	2528.31	1420.58	670.4	1489.42	1493.27	190.978	1816.31	1563.98	1162.58	-36.5333	679	-539.467	110.867	-213.311	215.956	1206.4	-708.533		62.08	2947	6347.33	9778.04	6154.49	5383.84	1851.26	8749.53	5219.93
											63.104	-338.222	160.8	-457.133	-776.156	2577.51	2304.31	2037.24	1503.73	1799.42	745.933	-472.356	2362.98	2371.98	2363.24	-931.2	565.667	-752.133	-131.133	-160.644	1575.29	1716.4	-477.2		62.144	2536.33	5476	8514.04	6154.49	7015.84	1722.88	9174.87	5709.27
											63.168	219.111	566.8	517.533	-854.156	1925.51	2576.98	3272.58	895.067	900.756	1160.6	-73.6889	3500.31	1035.98	2333.91	-564.533	1489	-135.467	311.533	533.356	1747.96	1882.4	-139.867		62.208	1874.33	5982	8644.04	5583.82	7237.18	1634.96	7324.2	6965.93
											63.232	977.778	838.133	290.867	-1194.16	939.511	2087.64	3883.24	519.733	1554.76	1293.93	804.311	1360.98	576.644	3303.91	762.8	1255	-474.133	382.2	7.35556	1583.96	1878.4	206.133		62.272	1403.67	6090	9267.38	6234.49	6637.18	1478.02	8443.53	7260.6
											63.296	58.4444	-184.533	972.2	-870.156	1710.18	844.978	1526.58	-16.9333	946.756	1281.27	1258.98	924.978	280.644	1980.58	1432.8	916.333	-799.467	517.533	175.356	1050.62	1749.73	897.467		62.336	1583	7844	9962.04	5547.82	6098.51	1558.1	8622.2	6456.6
											63.36	-317.556	-739.2	727.533	358.511	1862.84	1731.64	2417.91	1511.73	1053.42	705.933	1755.64	891.644	186.644	1451.24	615.467	799.667	-677.467	-163.133	-681.311	1101.29	1295.73	385.467		62.4	1895.67	8153.33	8924.71	5959.16	4487.84	1572.1	10520.9	6247.93
											63.424	-991.556	-1469.87	166.2	548.511	2574.18	2315.64	2833.24	1905.07	1323.42	1731.93	1901.64	1834.31	505.311	935.244	122.8	827	127.2	-527.8	151.356	1235.96	955.067	448.133		62.464	2699	7395.33	7920.71	5859.16	4734.51	1668.56	9670.2	6959.27
											63.488	-411.556	-813.2	-368.467	995.178	3809.51	2693.64	4052.58	888.4	1750.76	2151.93	2110.98	2526.31	-388.022	988.578	208.8	1341	1215.87	-1087.13	-233.311	798.622	957.067	-461.867		62.528	2605	5304	7615.38	5721.82	4327.84	1633.14	10330.9	7294.6
											63.552	610.444	-637.867	-665.133	316.511	4659.51	2783.64	2269.91	-942.267	1148.76	2074.6	2778.98	2220.31	174.644	725.911	-87.2	838.333	461.2	34.8667	-410.644	113.289	812.4	-461.2		62.592	3789	5336.67	8722.71	5945.82	4881.84	1743.18	10560.2	8085.27
											63.616	587.778	8.13333	40.8667	1090.51	3233.51	1909.64	1885.24	-1872.93	583.422	1917.93	2158.98	1865.64	1407.98	-28.0889	832.8	1923	-718.8	384.2	-1376.64	265.289	223.733	-488.533		62.656	3980.33	5310.67	8512.04	5893.82	4155.84	1579.24	8557.53	7171.93
											63.68	-26.2222	76.1333	-293.8	573.844	2494.18	2038.98	2371.91	-762.933	33.4222	951.267	2456.31	1461.64	4245.31	18.5778	470.133	1405.67	-1368.8	777.533	-1097.98	295.289	481.067	-588.533		62.72	4817	5874	9177.38	6965.16	3865.18	1520.3	8587.53	7566.6
											63.744	-926.889	306.8	-76.4667	-204.822	1771.51	961.644	2791.91	31.0667	1227.42	-101.4	2518.31	1676.31	3740.64	1733.24	2394.8	2472.33	-1069.47	-58.4667	-255.978	701.289	1108.4	-79.8667		62.784	3862.33	4936.67	9390.04	5661.82	3884.51	1493.56	8325.53	7411.27
											63.808	-549.556	67.4667	-83.1333	-53.4889	2261.51	1307.64	3254.58	809.067	1212.76	-859.4	3522.31	1176.31	3587.98	2891.91	1226.8	-133	-998.8	-117.8	96.0222	860.622	1691.07	-75.8667		62.848	3384.33	6054	11098	6057.82	5523.18	1479.84	10129.5	7813.27
											63.872	-406.222	692.8	-158.467	319.844	1280.84	1006.98	1561.24	140.4	1294.76	282.6	2750.98	682.311	1366.64	3781.24	1588.8	51.6667	-1095.47	-304.467	53.3556	549.956	1087.73	482.133		62.912	2569.67	5868	10677.4	4143.16	6054.51	1668.84	8792.2	14139.9
											63.936	-454.222	298.133	-53.1333	859.844	2110.84	1156.98	1354.58	462.4	499.422	528.6	732.311	-261.689	1345.98	3458.58	190.133	-1065	-960.8	-257.133	202.689	565.289	805.733	454.133		62.976	1599	7406	9604.71	5455.16	6352.51	1654	7811.53	19375.9
											64	-604.222	1068.8	-1005.13	-146.822	3228.18	1686.98	447.911	955.733	441.422	1578.6	-293.022	-200.356	-415.356	2391.91	1013.47	-295	-1590.8	-551.8	467.356	135.956	772.4	750.8		63.04	1737.67	5968	7051.38	5255.82	4803.84	1825.92	7231.53	24747.9
											64.064	-930.889	40.1333	-762.467	-373.489	2940.84	2269.64	678.578	1200.4	962.756	1779.93	-223.022	-41.0222	-221.356	1209.91	598.133	229	-1444.13	-550.467	-141.311	329.289	604.4	378.133		63.104	2220.33	5032	6682.04	6145.82	4249.18	1849.58	7437.53	23024.6
											64.128	-1193.56	229.467	-1314.47	-689.489	2854.84	2217.64	17.9111	1103.07	2258.09	2789.27	409.644	1434.98	-465.356	1294.58	494.8	670.333	-960.133	-828.467	-482.644	1149.96	337.067	284.133		63.168	2545	3714	7143.38	6134.49	3601.84	1897.04	7046.87	20253.9
											64.192	-1422.89	-202.533	-487.133	-740.156	3013.51	1439.64	23.9111	754.4	2442.09	1384.6	1754.98	1645.64	-162.689	2669.91	398.8	2029	-560.8	-103.133	-1139.31	1521.96	368.4	44.1333		63.232	3573	4905.33	9146.04	6161.82	5277.84	1881.78	7304.87	16343.3
											64.256	-675.556	-213.2	-543.133	-1138.82	4226.84	1024.31	955.911	-141.6	1891.42	675.933	1488.31	1677.64	233.311	2932.58	172.133	2319	-163.467	346.2	-125.311	1835.96	570.4	-80.5333		63.296	3379.67	5966.67	8020.71	7080.49	5633.18	1706.36	8052.2	14607.3
											64.32	481.111	-138.533	-460.467	23.1778	3580.18	794.311	2643.24	-520.267	969.422	-224.733	1560.31	986.978	1771.31	3743.91	-897.867	1902.33	-592.8	525.533	-107.978	992.622	1154.4	-347.867		63.36	2929	5724	7244.71	7212.49	5869.84	1682.98	8267.53	12399.3
											64.384	792.444	-129.867	-189.133	213.178	2133.51	661.644	2533.91	-1197.6	1306.76	-138.733	-3.02222	997.644	1997.98	3465.91	-1741.87	1770.33	-1120.8	-201.133	560.022	691.289	1180.4	-537.867		63.424	1911	5760.67	7506.71	7472.49	3923.18	1490.48	8427.53	11390.6
											64.448	-224.222	80.1333	-267.8	498.511	1692.18	1220.98	2994.58	-138.267	1146.09	-590.067	120.311	904.978	653.978	2925.24	-1280.53	2125.67	-2038.8	-777.133	124.689	1773.96	1248.4	-383.867		63.488	2571	5531.33	8045.38	6635.16	3315.18	1663.1	8092.87	9679.93
											64.512	-1460.89	-287.867	-443.133	-1058.16	1390.84	1295.64	1414.58	51.7333	1975.42	-424.733	-253.689	606.311	703.311	1648.58	141.467	2517.67	-2248.13	-342.467	124.689	1461.96	1213.07	-65.8667		63.552	3173	6154.67	8850.04	6074.49	3955.18	1811.22	8242.87	8683.93
											64.576	-2354.22	-1000.53	-637.133	-1102.16	1185.51	1272.98	1288.58	135.733	1440.09	377.267	1216.31	741.644	1391.98	487.244	641.467	2755.67	-1637.47	101.533	229.356	1325.96	1356.4	454.8		63.616	3266.33	5964.67	7736.71	5319.82	4863.84	1897.6	8337.53	6943.93
											64.64	-2308.22	-773.2	-599.133	-1284.16	1651.51	576.311	839.244	-254.267	2058.09	165.933	1826.98	1816.31	1802.64	579.911	751.467	1453.67	-1265.47	238.2	-217.311	-281.378	923.733	20.1333		63.68	2001	6597.33	9896.04	5175.16	4958.51	1634.96	9297.53	6389.93
											64.704	-957.556	-699.867	-959.8	-1103.49	2580.84	1643.64	519.911	-875.6	2406.76	699.933	2552.31	2525.64	529.311	443.244	970.8	1452.33	-1314.13	-111.133	-164.644	-108.044	588.4	-43.2		63.744	1858.33	6179.33	11800	6237.82	4433.18	1303.44	8813.53	6213.27
											64.768	-428.222	-979.2	-1627.13	-917.489	3434.84	2246.98	2275.91	19.7333	2730.76	299.267	1679.64	2652.98	93.9778	1568.58	147.467	1037	-1173.47	100.2	-519.311	667.956	699.733	148.8		63.808	1937.67	7022	11318	6371.82	4395.18	1308.34	8884.2	7005.27
											64.832	381.111	-1104.53	-1199.13	-390.822	2341.51	2332.31	1538.58	495.067	2496.09	217.933	2878.98	2850.98	625.978	1311.91	-136.533	656.333	-621.467	126.867	-405.978	1224.62	855.733	777.467		63.872	2466.33	6443.33	9562.71	7048.49	4558.51	1433.64	7965.53	5826.6
											64.896	-455.556	-475.2	-929.8	-528.156	2184.84	1310.98	1517.91	343.067	1536.76	-751.4	2066.98	1406.98	1124.64	438.578	-253.867	477.667	183.867	-257.133	-319.311	1292.62	1495.73	149.467		63.936	2409	6820	7967.38	8450.49	5216.51	1702.72	9150.2	6660.6
											64.96	-90.2222	-315.867	-138.467	-459.489	1698.84	1096.31	-110.089	-154.267	2244.76	-844.733	1706.98	2181.64	959.978	382.578	210.8	731.667	808.533	-406.467	-247.978	1301.96	1204.4	-199.867		64	2218.33	5060.67	9014.04	8969.16	5269.84	1684.1	7918.87	6225.27
											65.024	-589.556	-243.867	-618.467	-599.489	993.511	389.644	905.911	-428.267	1897.42	401.267	1374.31	1317.64	-262.689	1853.91	-341.867	1018.33	201.867	-529.8	-103.978	1384.62	1681.73	-219.867		64.064	2972.33	5431.33	8506.04	8413.82	6135.84	1596.18	7989.53	6806.6
											65.088	-570.889	-1019.2	302.2	-636.822	1622.18	360.311	1192.58	317.067	2013.42	653.267	1568.31	1824.31	-364.022	2387.24	-525.867	543	-1310.13	-179.133	-705.978	1309.96	973.067	454.133		64.128	2635	4908.67	8318.04	6728.49	5922.51	1568.46	7212.87	6624.6
											65.152	-686.222	62.8	799.533	-648.156	2063.51	418.978	1070.58	533.733	896.089	591.267	1700.31	1336.31	-243.356	2258.58	118.8	-151.667	-1685.47	-608.467	-809.311	1061.29	1409.07	495.467		64.192	2499	6050.67	8972.04	7179.16	5711.18	1679.62	8250.2	7022.6
											65.216	-330.222	610.133	286.867	-728.822	2563.51	1026.31	605.244	1621.07	1386.76	695.933	498.978	1690.98	1090.64	567.244	-513.867	-877.667	-1496.8	258.2	-544.644	2047.96	473.067	752.133		64.256	1946.33	6196.67	9786.71	8360.49	5010.51	1650.78	8081.53	7195.93
											65.28	-358.889	506.133	704.867	173.178	1672.18	1112.98	2593.91	1778.4	2283.42	1681.93	1019.64	2280.31	817.978	971.244	-982.533	224.333	-262.8	-101.133	-879.311	2567.29	923.067	430.8		64.32	2047.67	7526.67	10095.4	8727.82	4493.18	1642.52	8742.87	6833.93
											65.344	-134.222	595.467	-453.133	-190.822	1968.84	1552.98	2849.91	1487.07	2016.09	2254.6	1064.31	2916.98	1123.31	-454.089	-2204.53	169.667	-121.467	-85.8	-1382.64	2745.29	856.4	108.133		64.384	1559	8478	9588.71	7913.16	4577.84	1543.96	9831.53	6109.93
											65.408	213.111	404.133	-365.133	6.51111	2955.51	1762.31	3258.58	-154.933	2109.42	1480.6	1663.64	2158.98	149.311	1205.24	-259.2	1016.33	-329.467	-1339.13	-1137.31	1622.62	1267.07	107.467		64.448	1441.67	8728.67	9612.71	6501.16	5013.18	1713.64	10398.9	5689.93
											65.472	713.111	1166.13	-1723.8	-738.156	2709.51	1993.64	1605.24	-793.6	1653.42	1583.93	1786.31	1329.64	-32.6889	-135.422	317.467	237	-1163.47	-832.467	-523.311	1992.62	389.067	504.8		64.512	2390.33	7770	8998.04	6503.82	5535.84	1704.54	9212.2	6435.27
											65.536	505.778	667.467	-1889.8	-422.156	1540.18	2086.98	1744.58	-248.267	1776.09	1119.27	1088.98	564.978	-257.356	457.244	1014.8	111	-1934.13	-71.8	-306.644	1960.62	-71.6	697.467		64.576	2712.33	6839.33	7488.04	6705.16	6225.84	1661.56	8336.87	6895.27
											65.6	1064.44	-212.533	-1033.13	-219.489	1562.18	2365.64	1143.24	1008.4	2497.42	515.267	1610.31	736.311	517.978	67.9111	512.8	1152.33	-2713.47	918.867	-917.311	1718.62	-83.6	-61.8667		64.64	2497.67	5560.67	7569.38	6553.16	6584.51	1365.46	8413.53	6961.93
											65.664	827.778	-543.2	-229.8	-98.1556	3411.51	1938.31	1619.24	1285.73	2404.09	-208.733	1016.98	1102.98	119.311	851.244	-128.533	-196.333	-2656.13	1282.87	-279.978	579.289	594.4	-496.533		64.704	2155.67	6592.67	8334.04	4522.49	6661.18	1273.76	9264.2	5571.93
											65.728	155.111	-518.533	652.867	-23.4889	4239.51	1493.64	1537.91	-2.93333	2601.42	470.6	2215.64	1186.98	181.978	1407.91	735.467	41.6667	-2116.13	705.533	344.689	427.956	992.4	-351.2		64.768	2241	5792.67	9014.04	5667.82	5975.84	1267.18	10086.9	5413.93
											65.792	-1103.56	-243.867	-189.8	-424.822	4352.84	890.978	1832.58	-1073.6	1704.76	1265.27	1186.31	1267.64	-172.689	2513.24	1217.47	-411	-1150.13	132.2	625.356	395.289	1920.4	-572.533		64.832	3751	6154	8997.38	6325.82	6133.18	1734.5	10422.9	5414.6
											65.856	-1122.22	-413.867	-489.8	157.844	3265.51	1850.98	2506.58	-1505.6	1980.09	802.6	1952.98	1614.31	-764.689	3856.58	2544.8	1875	-1153.47	-493.8	-331.978	1082.62	1902.4	-69.8667		64.896	3523.67	5127.33	9494.71	7628.49	4982.51	1790.78	10204.2	6033.93
											65.92	-521.556	-773.2	-949.133	-373.489	2198.18	1529.64	2887.24	176.4	1649.42	677.933	1393.64	2410.31	-1444.69	3501.91	1718.8	2223.67	-1369.47	-729.133	-403.978	979.289	1419.73	-515.867		64.96	3440.33	6420	12222.7	6233.82	4107.84	1920.98	8921.53	5999.93
											65.984	252.444	-441.2	-237.133	-218.156	1398.18	1516.98	2077.24	260.4	1791.42	813.267	1398.31	1930.98	-121.356	2254.58	1016.8	2157	-1432.13	-1213.8	267.356	1045.96	713.733	-260.533		65.024	2470.33	6660	10962	6186.49	3655.84	1473.82	8199.53	6061.93
											66.048	311.778	21.4667	-188.467	-682.822	2442.84	963.644	1836.58	107.733	1027.42	651.267	716.978	2430.31	1665.31	912.578	1535.47	443.667	-828.133	-855.133	428.022	1757.96	1513.07	-1143.2		65.088	3467.67	6172	9598.04	6503.16	4424.51	1425.94	8701.53	5337.93
											66.112	573.778	281.467	574.2	-370.156	3182.18	1844.31	2813.24	-366.933	2048.09	81.2667	1397.64	1206.98	1715.98	-102.089	1632.13	595.667	-442.8	-511.8	-456.644	2383.29	1665.73	-818.533		65.152	3877	5688.67	7007.38	6521.16	4489.18	1585.54	9025.53	5605.93
											66.176	-40.2222	-47.8667	474.2	-912.822	3136.18	1946.98	3069.24	127.733	1535.42	760.6	1380.98	2256.98	1931.98	237.911	1750.8	-285	340.533	194.2	-1123.98	2721.96	1803.07	-543.867		65.216	3974.33	4631.33	9692.71	5696.49	4819.18	1921.96	9498.87	6153.93
											66.24	-242.222	-147.2	169.533	-434.822	618.178	1558.98	4046.58	1228.4	1308.09	910.6	1671.64	1265.64	2394.64	1059.24	154.133	2787	-304.133	19.5333	-638.644	2061.96	1072.4	-669.867		65.28	3911.67	4484.67	11526	4595.82	5297.84	1940.72	8753.53	6011.93
											66.304	-160.889	-427.867	-336.467	36.5111	968.844	345.644	2710.58	1614.4	175.422	709.933	2030.31	1271.64	2525.31	1246.58	1126.8	2537	-305.467	-501.8	712.689	1077.29	1021.07	-1163.87		65.344	3805	4935.33	11646	4880.49	7219.18	1839.5	9119.53	5284.6
											66.368	271.778	-779.867	-649.133	51.1778	-100.489	12.3111	3439.91	2467.07	780.089	-496.067	1619.64	302.978	1225.98	1160.58	661.467	3547	-374.133	-511.133	-29.9778	1007.96	1211.73	-727.867		65.408	3773	6242.67	8446.71	5255.82	7264.51	1977.12	8664.87	4687.93
											66.432	959.778	-1039.2	-850.467	-715.489	450.844	618.978	2209.24	1761.73	2207.42	724.6	467.644	238.978	1260.64	850.578	1475.47	1601	73.2	-327.8	-664.644	309.956	1477.73	-157.867		65.472	3023	8102.67	6964.71	5896.49	6661.18	1954.02	8865.53	5197.27
											66.496	167.778	-442.533	-839.8	-1412.16	-285.156	1538.98	2649.24	1769.07	3276.09	769.267	-115.022	801.644	1455.31	1180.58	412.133	1577.67	451.867	-139.133	-1262.64	739.289	1759.07	-91.8667		65.536	2869.67	7361.33	7894.71	5733.82	5827.84	2008.9	9141.53	4103.27
											66.56	-672.889	-252.533	-236.467	-704.156	1470.18	1582.98	2186.58	-299.6	2295.42	718.6	878.978	2004.31	1617.31	1625.91	1747.47	176.333	-394.8	173.533	-85.9778	209.289	1351.73	-29.2		65.6	2157	6450.67	9508.04	6310.49	5047.84	1741.64	9205.53	3735.27
											66.624	-1438.22	-381.2	336.867	-976.156	1002.18	1170.98	1741.24	-190.933	1224.09	-12.7333	1324.98	2486.98	297.311	3071.91	1010.8	258.333	-456.8	-851.8	198.689	1071.96	696.4	-405.2		65.664	1828.33	5096.67	8139.38	6241.16	7011.18	1946.46	10404.2	3063.93
											66.688	-1605.56	-464.533	-536.467	-965.489	1887.51	660.311	1671.91	-1854.27	551.422	55.9333	1727.64	1397.64	235.978	3640.58	1515.47	503	-1102.13	-619.8	969.356	264.622	443.067	-360.533		65.728	1959	4994	6981.38	6068.49	6091.18	1897.04	8389.53	4933.93
											66.752	-1072.89	-403.2	-877.133	-1366.82	2462.18	674.978	967.911	7.73333	938.756	169.267	763.644	1052.98	241.311	2231.91	-4.53333	2566.33	-1383.47	-579.8	506.022	410.622	869.067	-737.867		65.792	2621	6674	6793.38	5157.16	7011.84	1692.78	9004.2	5082.6
											66.816	-1642.22	-426.533	-1023.8	-591.489	3032.84	697.644	41.2444	-326.933	1532.76	139.267	1465.64	202.978	1332.64	209.244	490.8	2230.33	-1830.13	547.533	1472.02	301.956	1697.73	-365.2		65.856	3367	7834.67	9024.71	5503.82	5121.84	1405.22	8036.2	5873.93
											66.88	-556.222	-946.533	-318.467	361.844	2254.18	490.978	-736.089	19.0667	1866.09	853.933	188.978	657.644	617.978	1585.91	-632.533	1933.67	-1508.8	915.533	1010.69	1169.29	1543.07	-130.533		65.92	2678.33	7083.33	11406	5872.49	6924.51	1429.3	9930.87	5457.27
											66.944	-298.889	-844.533	-957.133	367.844	756.178	1253.64	637.244	-1043.6	1884.76	1130.6	1344.98	14.9778	386.644	1849.91	-643.2	743	-1210.13	299.533	1166.02	1299.29	1461.73	9.46667		65.984	2561	6246.67	11306	6481.16	6497.84	1555.44	9742.87	5700.6
											67.008	753.111	-671.2	-270.467	217.178	1615.51	976.978	875.244	-1036.93	459.422	1269.93	640.978	322.311	-32.6889	2648.58	-628.533	-213.667	-930.133	612.867	500.022	455.289	339.067	-53.2		66.048	1809	5775.33	10846	5493.82	6287.84	1635.66	10412.2	4878.6
											67.072	370.444	-352.533	-1051.13	-439.489	1979.51	1145.64	1260.58	-240.933	-635.911	1080.6	1092.31	348.311	461.978	961.911	-573.2	-648.333	-1324.8	-70.4667	628.689	45.9556	615.733	-205.867		66.112	2961	7612.67	9547.38	6055.82	5611.18	1667.44	10048.2	5255.27
											67.136	431.111	-940.533	-677.8	-421.489	1480.84	1228.31	396.578	441.733	-1177.24	1565.27	425.644	314.978	997.311	550.578	-475.867	-50.3333	-1090.13	75.5333	184.689	64.6222	261.067	-442.533		66.176	2947	7112	10054.7	6305.16	5693.18	1604.16	9423.53	6228.6
											67.2	-558.222	-825.2	-1745.8	-600.822	1712.18	1881.64	2334.58	955.067	-367.911	819.267	1182.98	214.978	467.978	69.2444	-615.867	1428.33	-969.467	-599.8	-223.978	140.622	1411.07	-495.2		66.24	2702.33	6340.67	9710.04	7688.49	6037.18	1703	9497.53	6626.6
											67.264	53.7778	-628.533	-604.467	-1026.16	1890.84	1929.64	2373.91	903.067	462.756	69.2667	1484.31	399.644	1721.31	1283.24	-390.533	2462.33	-572.8	330.867	-734.644	-73.3778	1872.4	-525.2		66.304	2642.33	5188	8582.71	8156.49	5995.18	1458.7	10697.5	6522.6
											67.328	-182.222	96.8	-200.467	-468.822	2068.84	2163.64	2199.91	609.067	750.756	-533.4	1735.64	1242.31	2076.64	2056.58	-43.2	2281.67	-424.133	-41.8	497.356	111.956	2060.4	-859.867		66.368	3241	5671.33	7938.04	8055.16	5405.18	1498.88	11243.5	5345.27
											67.392	705.778	188.133	-37.8	-772.156	1917.51	2914.98	1548.58	1283.73	824.756	121.933	1015.64	1926.98	1792.64	1625.91	-738.533	1510.33	-546.133	498.2	502.689	1195.29	1089.73	-765.867		66.432	2569	6621.33	8506.71	6640.49	5036.51	1421.74	11386.9	6120.6
											67.456	-56.8889	-271.867	-451.133	-334.156	3335.51	2620.98	2593.24	933.067	1495.42	455.267	787.644	1959.64	947.978	1703.91	65.4667	864.333	-398.133	-118.467	46.6889	1521.29	1073.07	-306.533		66.496	3059	6528.67	10099.4	6375.16	4649.18	1412.36	10146.9	5399.27
											67.52	-154.222	-466.533	-899.133	-1147.49	4270.18	1186.31	3477.91	1243.73	3010.09	1799.93	928.978	976.311	197.978	1403.24	100.133	-589	-182.8	741.533	-1213.31	1434.62	1560.4	-643.2		66.56	2636.33	6081.33	10522	5982.49	4517.18	1728.9	9996.87	5851.27
											67.584	-842.222	-667.867	-496.467	-717.489	4140.18	698.311	2395.91	-201.6	3132.09	1823.93	1432.31	1583.64	516.644	2066.58	1065.47	-409.667	453.2	472.867	-840.644	503.289	1294.4	-567.867		66.624	3716.33	5673.33	9144.71	6709.16	5895.18	1706.78	9633.53	6185.93
											67.648	-566.222	-488.533	-622.467	-584.822	3132.84	660.311	1539.24	151.067	3320.09	1741.27	1984.31	1806.31	651.311	1377.91	462.133	36.3333	211.867	1203.53	-155.978	900.622	622.4	-943.867		66.688	3101.67	6328.67	7948.71	6235.16	6306.51	1828.72	9530.87	6610.6
											67.712	-1289.56	-474.533	-19.1333	-93.4889	3285.51	1399.64	973.911	-1015.6	2268.76	816.6	1622.98	2441.64	428.644	1007.24	1202.13	219	-512.133	956.2	-417.978	657.289	724.4	-221.2		66.752	3483	7072	7999.38	6530.49	6217.18	1575.88	10217.5	7035.27
											67.776	-520.889	-533.867	-703.8	-68.8222	2364.18	1238.98	1563.91	-268.933	2280.76	985.267	2764.31	2223.64	361.311	23.9111	1162.13	475.667	-424.133	960.2	-433.311	756.622	1375.07	208.8		66.816	3426.33	6186.67	8558.04	6553.82	6262.51	1599.68	10212.9	6284.6
											67.84	383.111	-751.867	-383.133	-428.822	1724.84	1931.64	1595.91	230.4	1160.09	1241.27	3237.64	2422.98	-860.689	-131.422	1669.47	465	-684.8	20.2	-832.644	231.956	1265.07	290.8		66.88	3478.33	6538	9223.38	6547.16	4911.84	1507.42	11511.5	6066.6
											67.904	1529.11	-824.533	-760.467	-472.822	1957.51	1940.31	1715.24	1835.07	1822.09	839.933	2240.98	1914.31	-531.356	758.578	476.133	1011.67	-288.133	-311.133	-875.978	895.289	257.733	857.467		66.944	2597.67	6665.33	8015.38	6439.82	6181.18	1338.3	10161.5	5250.6
											67.968	1107.11	-275.867	-748.467	-415.489	2027.51	2486.98	792.578	1373.07	2320.76	755.267	2115.64	1792.31	-452.689	1493.24	438.133	1369	-1096.8	-392.467	-1221.31	981.289	609.067	-167.867		67.008	3619	6494.67	9356.04	5646.49	5688.51	1286.92	10474.2	4909.93
											68.032	326.444	-474.533	-1510.47	-524.156	2228.18	2091.64	2425.24	1125.73	2745.42	745.933	2022.98	2536.31	152.644	1537.24	1099.47	1335	-1276.13	-120.467	-1527.31	807.956	857.733	-101.867		67.072	3144.33	6006.67	8814.71	5657.82	6307.18	1332.7	9235.53	5118.6
											68.096	61.1111	-623.2	-2036.47	-834.156	2076.84	2009.64	2542.58	276.4	2095.42	335.933	2491.64	2974.31	-516.022	2748.58	1348.13	1339.67	-1680.8	-220.467	-707.311	945.289	1049.73	90.8		67.136	2637.67	5302.67	9472.71	5565.82	5964.51	1596.74	9395.53	6185.93
											68.16	463.778	-904.533	-962.467	-584.156	2610.18	1501.64	3958.58	876.4	1198.76	-457.4	1361.64	1329.64	-1114.02	2497.91	1209.47	2137	-1555.47	-213.8	-771.311	845.956	1021.73	1707.47		67.2	2138.33	6169.33	7978.04	6254.49	4951.84	1620.54	9106.2	5815.93
											68.224	145.778	-545.2	-781.8	-344.822	1842.84	2956.31	2008.58	948.4	766.089	85.9333	220.311	-133.022	-1708.69	2486.58	99.4667	2320.33	-1345.47	62.2	32.0222	1327.96	1297.73	1492.8		67.264	2123.67	7435.33	6880.04	5795.16	5118.51	1789.38	8438.87	5869.27
											68.288	-108.889	-7.2	-164.467	-279.489	1441.51	3659.64	1117.91	2325.73	1079.42	1159.93	1840.98	-773.689	-1114.02	1001.24	420.8	2164.33	-1503.47	-17.8	-988.644	663.289	1343.07	720.8		67.328	2062.33	7608	7373.38	5277.16	5047.84	1633.14	8558.2	5142.6
											68.352	-248.222	282.8	-879.133	-762.822	2209.51	3607.64	623.911	1723.07	1846.09	2233.27	1641.64	652.978	119.978	2174.58	1084.13	2051	-978.8	888.867	241.356	707.289	1157.07	656.8		67.392	2582.33	7614.67	8162.04	6107.16	6206.51	1557.82	7831.53	5138.6
											68.416	454.444	498.133	71.5333	-890.156	2922.18	2952.31	-528.089	1297.73	1239.42	2018.6	2480.31	1162.98	595.311	707.244	1763.47	1331.67	-517.467	439.533	-24.6444	1028.62	687.067	404.8		67.456	2803.67	6818.67	8736.71	6201.16	5857.18	1413.06	8131.53	4823.27
											68.48	730.444	352.133	151.533	-452.156	2423.51	1874.98	167.244	-149.6	252.756	1169.27	1164.31	1736.31	-15.3556	2323.91	1754.8	2372.33	-710.133	580.867	1395.36	1439.96	1223.07	296.8		67.52	3964.33	6909.33	7768.71	7455.82	4985.84	1463.46	8344.2	4422.6
											68.544	-2.22222	70.8	36.8667	-643.489	1327.51	1792.31	643.911	837.067	258.756	1017.93	1488.31	1244.98	-891.356	3211.24	1080.8	1006.33	-964.8	-790.467	486.689	1329.29	1917.07	-595.2		67.584	3681.67	6703.33	7142.71	7564.49	4521.84	1400.18	8465.53	5589.93
											68.608	-531.556	-549.2	-598.467	-238.156	1562.84	1787.64	3132.58	1379.73	1039.42	677.933	1296.31	709.644	-580.689	4668.58	1324.8	1676.33	-1500.13	-249.8	1004.69	926.622	2251.07	249.467		67.648	5084.33	5384.67	8640.71	6995.82	5922.51	1264.66	9722.2	5503.93
											68.672	-402.889	-820.533	-737.8	28.5111	1064.18	3182.31	4260.58	1928.4	2588.09	1269.93	728.311	987.644	-846.022	2981.91	1583.47	1176.33	-436.133	331.533	234.022	798.622	2414.4	362.133		67.712	4418.33	6444.67	8779.38	7686.49	7289.84	1254.3	11196.2	6333.93
											68.736	-153.556	-795.2	-102.467	230.511	682.844	3058.31	2745.24	1287.73	2018.09	1205.27	796.311	1284.31	-424.022	2837.24	1782.13	1692.33	585.867	424.2	134.022	1243.29	1167.73	-208.533		67.776	3925	6916.67	9268.04	7198.49	7125.18	1358.04	11070.2	6411.27
											68.8	-502.889	216.8	-245.8	430.511	302.178	2454.31	1919.24	1051.07	2254.76	425.267	447.644	1810.31	-26.6889	2316.58	1549.47	1721.67	1241.2	-355.8	-345.311	942.622	735.067	-349.2		67.84	2399	7695.33	7869.38	7399.16	6914.51	1628.24	10628.9	7263.27
											68.864	-723.556	234.8	-693.133	39.1778	1923.51	2550.98	865.244	890.4	2704.76	273.267	1218.31	2056.98	371.978	2207.24	1086.13	2381.67	1568.53	-336.467	-321.311	449.956	348.4	-253.2		67.904	2334.33	7068	7678.04	5320.49	6850.51	1897.6	8750.87	7483.27
											68.928	-1052.22	694.8	-1375.13	-242.822	2502.84	2144.98	1124.58	1539.07	2707.42	685.267	950.311	1950.98	394.644	1581.24	684.8	2181	-368.8	-25.8	-119.311	143.956	279.733	152.133		67.968	1938.33	6207.33	6811.38	5065.16	7113.18	1983.7	8785.53	7579.93
											68.992	-1031.56	292.133	-1581.13	-958.156	2120.84	2259.64	757.244	1764.4	2882.76	1451.27	1212.98	2240.98	-264.022	3407.91	136.133	2183.67	-361.467	160.2	113.356	516.622	793.067	426.133		68.032	2851	5371.33	8049.38	5671.82	7267.84	1812.9	8550.2	7509.27
											69.056	-1282.89	158.8	-507.133	-1246.16	1287.51	1454.98	-462.089	1906.4	1834.09	1165.27	1173.64	2074.31	-1113.36	3852.58	821.467	2407	-927.467	-529.8	458.022	723.956	610.4	-309.867		68.096	2964.33	5190	9490.04	6271.16	6465.84	1576.86	9453.53	7451.27
											69.12	-1220.22	-845.2	314.867	99.1778	2122.18	2372.98	1541.24	1548.4	2080.09	608.6	1276.98	2076.31	-1466.69	3332.58	760.8	2488.33	-280.133	-189.133	736.689	797.289	1054.4	-205.2		68.16	2596.33	6457.33	9730.71	6369.16	6443.84	1486.7	9235.53	6491.27
											69.184	-1058.22	-594.533	816.867	310.511	2194.18	2261.64	1465.91	509.733	1209.42	71.2667	83.6444	1208.31	-462.689	2871.24	1074.8	2322.33	-1103.47	131.533	235.356	103.956	551.067	-595.2		68.224	2541.67	6426	9125.38	5262.49	6972.51	1621.24	10258.9	6382.6
											69.248	-1106.89	-463.867	443.533	305.844	2080.18	1916.31	2072.58	402.4	1544.09	1093.93	642.978	1210.98	-208.022	2229.91	314.133	1405.67	-782.8	552.2	484.689	-579.378	197.733	168.133		68.288	2568.33	6232	8079.38	5129.82	6679.18	1809.12	9671.53	6101.27
											69.312	-780.889	-753.867	1.53333	-566.822	1788.84	1412.98	1005.91	538.4	1534.09	1311.27	1588.31	944.978	-328.689	2392.58	236.133	2027	-859.467	-218.467	-566.644	-768.044	59.0667	158.8		68.352	3316.33	5953.33	8631.38	5386.49	6600.51	1857.14	11306.2	6728.6
											69.376	-1515.56	-983.867	-189.133	-814.156	2977.51	1572.98	1493.91	1872.4	2489.42	1303.93	3304.31	2182.98	-1064.69	2103.24	24.1333	2057.67	-482.8	-140.467	158.689	59.9556	701.733	542.8		68.416	2391	7998.67	9261.38	6221.82	5537.84	1788.96	9547.53	7306.6
											69.44	-962.889	-996.533	-499.8	-454.156	2638.18	1522.31	2210.58	1259.07	3155.42	1102.6	3702.31	2633.64	-707.356	2152.58	224.133	1942.33	-1085.47	352.2	-281.311	903.289	1533.07	38.8		68.48	2401	8414.67	9930.71	6453.16	5534.51	1593.38	10816.2	6627.93
											69.504	-330.889	-521.2	-787.133	-1213.49	1986.18	1286.31	702.578	1207.73	2431.42	681.267	2589.64	3652.98	-423.356	2065.24	-71.2	1287	-795.467	781.533	-48.6444	896.622	2054.4	-123.867		68.544	1701	7480.67	8940.71	5909.16	5438.51	1471.58	9496.87	6673.93
											69.568	1433.78	-852.533	-897.133	-548.822	1784.84	589.644	441.911	-109.6	1506.76	2537.93	1028.31	3653.64	126.644	631.911	827.467	595	-469.467	356.867	-687.311	1290.62	2103.07	-204.533		68.608	1479.67	6406.67	7649.38	5901.82	5373.18	1488.24	11128.2	5811.27
											69.632	1387.11	-602.533	-1390.47	-530.156	2686.84	1370.31	96.5778	1285.73	-69.9111	2289.93	-291.022	3226.31	397.311	973.244	436.133	1421.67	-102.133	140.867	-308.644	1567.96	2010.4	644.8		68.672	1682.33	6097.33	7107.38	6059.16	5057.18	1773.98	10534.2	5911.27
											69.696	973.778	-439.2	-1478.47	788.511	3106.84	2063.64	2536.58	1687.07	1192.76	2517.27	124.978	2440.98	-516.689	875.244	734.133	1467.67	-167.467	184.867	263.356	1901.29	2123.73	758.133		68.736	1976.33	6304	8528.71	5961.16	5518.51	1933.58	10906.9	5649.27
											69.76	228.444	-196.533	-1294.47	727.178	2276.84	1782.31	2627.24	1063.73	1714.76	1402.6	677.644	1878.31	-2058.02	1781.91	-504.533	1416.33	-703.467	586.867	630.689	1272.62	1526.4	272.133		68.8	3169.67	5482.67	9678.04	6666.49	5813.18	1912.86	11285.5	5889.27
											69.824	65.1111	-689.867	18.8667	665.844	2304.84	1936.98	1962.58	-138.933	2828.09	924.6	693.644	2458.98	-1617.36	2805.91	1645.47	1927	-1026.13	556.2	138.689	915.289	1595.73	-221.867		68.864	3491.67	5305.33	9445.38	6774.49	7251.84	1545.36	10410.9	5721.93
											69.888	321.111	-215.2	182.2	648.511	1944.84	1773.64	944.578	-1057.6	2996.76	671.933	2351.64	2136.98	-659.356	2819.24	2982.13	1859	-1580.13	214.2	63.3556	1021.96	2357.73	-615.2		68.928	4259.67	7016	7944.71	6637.16	6670.51	1695.16	10737.5	5767.93
											69.952	170.444	-609.2	397.533	-54.1556	2038.84	3584.31	1392.58	297.733	3034.09	17.9333	2969.64	2172.98	327.311	2735.91	2738.13	2775.67	-1976.13	-111.8	246.022	505.956	3362.4	-494.533		68.992	3061	7288.67	8239.38	5735.82	6268.51	1372.04	9274.87	4911.93
											70.016	286.444	-63.8667	-683.8	10.5111	2082.18	2797.64	2061.91	923.067	2366.76	333.933	2510.31	1598.31	339.978	2395.91	1688.13	1931.67	-2181.47	-1003.8	362.022	413.956	2698.4	-179.867		69.056	3346.33	7152	9860.04	6026.49	6071.84	1565.8	9635.53	5271.93
											70.08	36.7778	-520.867	-767.133	-696.822	2304.84	2898.64	1873.91	1489.73	1576.42	499.933	464.978	2317.98	499.978	2535.58	410.467	2135.33	-2120.13	-1140.47	446.356	-132.378	1729.73	357.467		69.12	2991.33	5450.67	11732.4	6640.49	6476.18	1271.03	9087.53	4842.6

## Sheet: Fig.5b,c
	Fig. 5b left				Fig. 5b right				Fig. 5c
	delta SEP fluorescence (%)				delta tdTomato fluorescence (%)				SEP enrichment value
	paCaMKII	paCaMKII(K42M)	paCaMKII		paCaMKII	paCaMKII(K42M)	paCaMKII		paCaMKII	paCaMKII	paCaMKII(K42M)	paCaMKII(K42M)	paCaMKII	paCaMKII
	SEP-GluA1	SEP-GluA1	SEP-GluA2		SEP-GluA1	SEP-GluA1	SEP-GluA2		SEP-GluA1	SEP-GluA1	SEP-GluA1	SEP-GluA1	SEP-GluA2	SEP-GluA2
									before	after	before	after	before	after
	17.011	-50.6234	35.0842		14.0096	-43.4509	33.1492		1.60033	2.16446	0.621971	0.728736	1.83206	2.05072
	99.937	28.0312	19.7495		94.2073	11.494	6.8253		1.27293	2.0625	0.429457	0.829782	1.52293	1.75021
	-8.81783	-17.9709	50.4888		9.1301	25.3436	84.3557		1.77912	2.60014	0.650997	0.745376	2.05434	2.06218
	6.20992	-1.37012	53.1507		79.523	26.6287	92.8587		1.07191	1.30945	0.598428	0.818268	1.49729	1.48429
	-26.1455	1.84144	70.7925		20.0627	-23.3296	92.8496		0.808518	0.898062	0.275406	0.543303	1.7148	1.89579
	-10.6798	19.9093	99.0381		115.158	-3.54465	100.136		1.19457	1.08768	0.376753	0.750912	1.32955	1.46014
	98.6541	-11.7377	88.0081		59.537	-8.01623	80.4333		0.884221	2.18573	0.311244	0.471301	1.5624	1.73671
	53.6599	-22.8012	49.4198		52.9464	10.8417	60.2226		1.18042	1.24824	0.368679	0.449527	2.06921	1.97864
	23.6813	-31.869	49.9214		59.7101	3.6534	41.3816		1.57423	1.3018	1.0524	1.18422	1.90187	1.98344
	33.3834	-48.0773	28.1158		68.3068	-14.2769	28.6085		1.07052	1.21306	0.536266	0.521961	2.06906	1.96411
	164.753	96.9973	-33.1594		142.572	17.5	-10.2356		0.991386	1.74762	0.388849	1.16372	1.1945	1.08643
	161.425	-26.4462	79.9744		100.308	-6.82554	214.975		1.05081	2.07808	0.523532	0.682834	1.40367	1.48868
	33.8393	-53.8766	-2.06854		53.9089	-49.5579	36.0969		0.969443	1.17	0.415875	0.512061	1.40402	1.41767
	54.5541	-34.6423	-61.3815		63.1457	-2.79434	-59.8352		0.997313	1.33696	1.16043	1.30743	1.13286	1.01762
	38.8214	-30.4023	51		26.8326	-12.9057	98.2973		1.04612	1.48984	1.10386	0.874153	1.20222	1.45634
	86.3006	2.9067	12.3306		43.5746	26.1477	62.203		0.716083	1.13299	1.75245	1.6029	0.949011	0.977781
	47.4683	-34.3955	104.798		29.9725	-11.7664	105.828		1.27263	1.70321	1.53736	1.13769	1.41967	2.74091
	34.5964	8.63201	-16.8379		25.9494	31.9048	2.02539		0.99168	1.23702	1.46164	1.36992	2.48443	3.10978
	-3.26467	10.7231	23.1102		-0.613147	22.4756	46.3961		1.09016	1.14452	1.20235	1.20681	1.29439	1.43824
	12.7673	-25.424	9.91038		15.9803	-17.3318	89.0502		1.11387	1.22988	0.878107	0.77148	2.40183	2.00921
	35.8924	36.7486	14.2838		35.6508	56.0919	111.58		1.62388	2.03463	0.876698	0.990738	1.53909	1.24192
	14.7625	3.96719	19.6852		17.5469	28.0053	77.0245		1.4213	1.65462	0.596284	0.584749	1.27828	1.21658
	25.8028	-27.683	-0.19104		23.2018	6.81491	41.4673		1.09088	1.34919	1.49208	1.14829	1.45307	1.3392
	118.86	11.535	14.3963		110.915	22.1018	40.7332		0.792398	1.19139	0.9215	1.00046	1.20921	1.28177
	-26.965	-42.6272	52.2607		30.3534	-25.882	101.801		1.12481	0.77782	0.792321	0.617206	1.0461	1.59923
	85.3883	0.610961	142.721		167.225	21.1094	175.782		1.05841	1.15125	0.954555	0.758593	0.96436	1.90839
	40.9029	-31.66	157.169		41.1659	-15.1456	234.274		1.13349	1.43395	1.43461	0.981685	1.13905	2.10083
	139.74	-20.1886	54.2103		140.686	0.943423	169.194		1.01048	1.61156	1.44087	1.02562	1.30201	1.66359
	134.635	-18.87	10.8601		185.3	-4.89373	25.5958		0.994301	1.38564	0.889834	0.669934	1.26857	1.93704
	81.1169	-38.6204	82.6127		106.913	-6.50797	156.936		0.700778	0.933878	1.54584	0.890608	0.986936	1.5404
	75.8928	-9.74015	-13.8724		86.4116	-2.09555	10.9656		1.02891	1.42754	0.803778	1.00594	2.03885	1.82583
	-1.86226	-20.1008	70.7152		13.7061	2.97615	84.2792		0.718986	0.773827	0.785888	0.841824	0.940531	1.19047
	79.3943	29.6693	-11.488		68.5097	45.8232	27.2807		0.892074	1.35021	0.969085	1.33595	1.68534	1.41548
	-12.5575	5.7662	52.0766		-1.14433	74.6999	77.569		0.941611	0.991294	1.42998	1.42547	1.46423	1.69233
	147.816	-3.05673	75.6856		103.513	21.6814	155.809		1.1508	1.91395	0.669127	0.778071	1.12799	1.18074
	150.137	-23.2866	-10.0033		107.823	-12.6724	33.5369		0.654315	1.08318	1.18788	1.36359	1.92822	1.59481
	102.186	4.40794	-25.8068		69.7014	23.189	-10.7849		1.0364	1.58739	1.01414	1.25968	2.22473	2.30162
	29.5522	-7.26063	20.5		31.2062	-11.1408	21.9385		0.835298	0.973152	1.07078	1.46884	2.09941	2.86422
	42.6713	34.8795	86.5492		24.0086	30.683	71.6089		0.829661	1.10527	0.637924	0.984112	0.857912	1.44287
	27.543	-12.3365	-5.57601		22.1709	3.4836	30.8876		0.78556	0.944905	0.604553	0.640885	2.37307	2.41998
	113.725	-14.8415	10.5105		132.042	4.69896	53.4235		0.554221	0.72838	1.02616	1.04854	2.05879	2.21024
	94.185	-26.9537	-19.9403		92.0415	-8.30281	3.71586		0.656973	0.889947	1.2048	1.15359	1.52946	1.54433
	20.9467	-25.5872	193.584		14.0448	17.5341	298.079		0.820653	0.980018	0.759553	0.627871	1.47532	2.22839
	7.97171	-48.6144	126.024		13.5491	-30.765	166.008		0.863579	1.29543	0.802929	0.652243	1.01907	1.5504
	12.1178	20.0362	34.0845		16.9613	24.3348	81.7488		0.950499	1.45163	1.16803	1.45337	2.28968	2.66393
	60.5385	-53.8584	138.471		81.8901	-25.4421	170.403		1.19655	1.94938	1.20074	0.807647	0.833431	1.57007
	-12.4875	-4.97069	13.7134		5.31633	6.94879	19.7703		1.20213	1.5368	0.900014	0.980236	1.06651	1.64879
	54.9779	15.5529	-24.204		51.9863	34.4965	47.5079		0.761077	1.34923	0.993317	1.12911	1.01146	0.907138
	90.6485	1.23859	-41.5751		128.597	8.32616	-31.3263		1.02433	1.70171	0.840173	0.966571	1.56515	1.80127
	29.2668	20.7964	86.7683		39.3246	28.1272	201.528		1.11523	1.74753	0.689582	0.846357	0.909445	1.24781
	-12.8707	-53.4645	-1.47503		-13.6611	-51.4964	-12.1215		0.965575	1.03111	0.426109	0.62197	1.07296	1.76669
	13.5972	-15.0596	30.7636		47.6698	19.2579	60.2075		0.630371	0.613661	0.540039	0.789819	0.834838	1.22251
	75.0787	-52.8409	108.191		96.2384	-45.9766	268.188		0.753031	0.934723	0.603027	0.830158	0.851968	1.14058
	53.5452	-8.81988	214.564		53.1975	58.8094	285.088		0.803662	1.03189	0.91716	1.18962	0.868687	1.04281
	12.1218	-32.2348	124.926		26.1068	-7.32725	79.008		1.54655	1.61551	0.617959	0.853058	0.891168	1.27474
	-18.0202	20.3721	92.087		-5.36669	-2.69243	131.881		2.29394	2.12165	0.417649	0.72466	1.07493	1.10503
	36.3841	14.5527	3.03595		57.3271	16.0065	36.0204		2.64821	2.90354	0.476997	0.700532	0.924609	0.727583
	21.4807	-18.8624	9.73635		38.7714	-19.5884	-19.5026		1.84936	1.96371	0.648192	0.860877	1.36719	1.62554
	161.934	-24.7248	-34.6384		160.998	5.99595	7.86079		1.23112	1.8499	0.788709	0.808358	1.85315	1.81628
	-8.65768	-44.7983	-39.0113		-24.5704	-31.6655	67.7292		1.39002	1.66627	0.782169	0.787748	2.05207	1.39818
	41.9731	3.9842	-3.53099		47.0151	-16.9219	75.2972		1.03204	1.44614	0.391744	0.652439	3.53662	3.701
	62.4101	15.8835	-41.9961		115.998	1.4025	1.4846		1.07145	1.32893	0.54395	0.883981	2.3335	2.11377
	-8.91347	7.15633	11.7001		-10.7151	38.6478	10.0406		0.675177	0.846389	0.954671	1.16455	1.13918	1.8828
	101.735	-12.5094	151.257		78.407	52.4393	166.318		0.704906	1.23364	1.42191	1.32943	0.902214	1.32995
	-26.4428	35.925	-17.5615		10.8723	26.6346	-1.85539		1.24202	1.08831	1.37887	2.26646	2.41716	2.27438
	10.3809	-40.5046	-30.4554		14.1153	44.8973	-27.7347		1.96739	2.24346	1.32118	0.592283	1.55836	1.517
	115.534	27.3036	71.492		141.499	69.572	129.36		1.37421	1.85634	1.09922	0.949463	0.893865	0.993522
	2.49399	32.8697	43.2738		4.36423	110.78	51.3293		1.34671	1.51345	0.993929	0.77509	1.19186	1.46033
	7.36792	-34.3077	53.1464		19.5476	-24.1722	63.4191		2.18733	2.35211	1.1615	0.885328	1.00508	1.10703
	23.8904	-12.3622	44.2325		26.5264	14.434	36.3038		2.13953	2.55622	1.56136	1.20674	0.901039	1.05485
	16.1176	-53.2806	14.9707		19.9804	-43.7538	34.5514		1.42039	1.6479	1.49741	0.990601	1.25395	1.18032
	14.3815	-28.6907	71.6581		77.4023	-3.30643	100.921		1.18487	1.62872	1.38601	0.975221	1.08313	1.16515
	5.78486	-8.19136	9.44858		74.6436	3.34359	7.86141		1.24132	1.59465	1.49482	1.42273	1.38606	1.43925
	-5.2979	-17.4167	-20.0472		44.1287	5.68654	53.902		0.925125	1.20926	1.5108	1.27426	0.808537	1.13453
		63.1098	81.726			62.7917	113.523				0.822965	1.02789	0.682998	1.75113
		-22.0821	109.701			-20.9846	207.392				1.29063	1.24681	0.905871	2.10208
		46.905	-43.0846			36.9216	43.1413				0.751558	0.948832	1.19424	1.25196
		16.2756	-57.5476			15.6387	10.4074				1.18499	1.32528	1.41991	1.3201
		-9.78049	17.551			21.8575	81.9758				1.55546	1.30345	1.22145	2.25356
		-6.88475	49.8791			23.88	64.009				1.71072	1.46343	1.1472	0.996749
		21.9609	113.55			78.2091	105.42				1.35936	1.1952	1.29488	1.3796
		-41.7238	56.7702			-24.287	82.7693				0.781731	0.507425	1.11651	0.944006
		-26.7742	98.7978			18.9924	69.8287				0.7447	0.449334	1.41731	1.59583
		-0.685796	32.3463			-4.98229	21.2714				0.673173	0.640038	1.3477	1.2645
		-32.3055	146.558			7.45125	117.804				0.737454	0.440303	1.03967	1.22996
		-33.1268				19.7537					1.42326	1.52553
		-33.0607				2.57039					1.28886	1.53326
		17.3715				50.5801					0.788284	1.27295
		-3.67628				39.9264					1.36997	1.69168
		-48.9533				0.309143					0.847223	0.692166
		-42.2981				46.0072					0.878969	0.632004
		-12.9593				4.294					1.44327	1.959
		-38.9368				34.1191					0.993359	0.79989
		-21.049				19.4605					0.58024	0.436554
		13.2396				33.995					0.615677	0.615432
		-3.89271				-13.557					0.921409	1.04699
		24.9142				15.7325					0.56625	0.688448
		-24.1387				25.0624					0.63095	0.442404
		-33.9565				-13.225					0.507462	0.395238
		0.354715				-2.59399					0.583241	0.639072
		-9.47886				-0.364313					1.02752	1.00035
Average	45.6346	-9.97323	41.0316	Average	55.8829	9.90075	75.0242	Average	1.13879	1.45843	0.934288	0.956084	1.41312	1.6212
SE	5.91792	2.77177	6.34683	SE	5.51758	2.86377	7.84051	SE	0.0474336	0.0554532	0.0369175	0.0349562	0.0557058	0.056999
n	74	101	85	n	74	101	85	n	74	74	101	101	85	85

## Sheet: Fig.5d
Fig. 5d
		Stim		adjacent
	Time(ms)	Before	35 min	Before	35 min
	0.05	0.15121	-0.25202	0.91986	0.0063
	0.1	0.73715	-0.0567	0.91986	0.20161
	0.15	0.54183	0.33392	0.33392	0.20161
	0.2	-0.0441	0.91986	0.33392	0.39693
	0.25	-0.43473	0.52923	0.13861	0.59224
	0.3	-0.23942	0.33392	0.52923	0.59224
	0.35	-0.43473	0.33392	0.33392	0.59224
	0.4	-0.0441	0.13861	0.72455	0.78755
	0.45	0.54183	-0.25202	0.72455	0.78755
	0.5	0.73715	0.13861	0.91986	0.59224
	0.55	0.34652	0.52923	0.33392	0.59224
	0.6	-0.0441	0.33392	0.33392	0.78755
	0.65	-0.82535	-0.25202	0.33392	0.59224
	0.7	-1.41129	-0.83795	0.33392	0.59224
	0.75	-1.6066	-0.64264	0.13861	0.59224
	0.8	-1.6066	-0.83795	0.13861	0.20161
	0.85	-1.21598	-0.44733	0.13861	-0.18901
	0.9	-0.63004	0.13861	0.13861	-0.18901
	0.95	-0.43473	0.91986	-0.25202	-0.38432
	1	-0.23942	0.91986	-0.0567	-0.18901
	1.05	0.15121	1.11517	-0.25202	0.20161
	1.1	0.15121	0.72455	0.13861	0.20161
	1.15	-0.0441	0.72455	0.13861	0.39693
	1.2	-0.0441	0.52923	0.52923	0.20161
	1.25	-0.43473	0.13861	0.91986	-0.38432
	1.3	-0.63004	-0.25202	1.31048	-0.38432
	1.35	-0.82535	0.13861	1.11517	-0.18901
	1.4	-0.63004	-0.0567	1.31048	-0.38432
	1.45	-1.02067	-0.64264	1.70111	-0.18901
	1.5	-0.82535	-0.64264	1.11517	0.59224
	1.55	-0.63004	-0.44733	0.91986	0.59224
	1.6	-0.23942	-0.64264	0.52923	0.78755
	1.65	-0.23942	-0.64264	0.13861	0.98286
	1.7	0.73715	-0.25202	-0.25202	1.37349
	1.75	1.32308	-0.0567	-0.25202	0.98286
	1.8	1.5184	0.33392	-0.0567	0.78755
	1.85	1.32308	0.33392	0.72455	0.59224
	1.9	0.93246	0.33392	1.11517	0.59224
	1.95	0.34652	0.33392	1.5058	0.20161
	2	-0.23942	0.13861	1.5058	0.39693
	2.05	-0.63004	-0.0567	1.89642	0.78755
	2.1	-0.63004	-0.25202	1.70111	0.78755
	2.15	-0.43473	0.13861	1.70111	0.98286
	2.2	-0.63004	0.13861	1.11517	1.37349
	2.25	-1.02067	0.33392	1.70111	1.37349
	2.3	-1.21598	-0.0567	1.11517	0.98286
	2.35	-1.6066	0.13861	0.52923	0.59224
	2.4	-1.6066	-0.0567	0.13861	0.39693
	2.45	-1.02067	-0.25202	0.13861	0.20161
	2.5	-0.23942	-0.44733	-0.44733	0.0063
	2.55	0.15121	-0.0567	-0.25202	0.0063
	2.6	0.34652	-0.25202	0.13861	0.39693
	2.65	0.54183	-0.83795	0.33392	0.0063
	2.7	0.15121	-1.03327	0.52923	-0.38432
	2.75	-0.23942	-0.83795	0.52923	0.0063
	2.8	-0.63004	-1.03327	0.33392	0.0063
	2.85	-0.43473	-0.83795	0.33392	-0.38432
	2.9	-0.43473	-0.44733	0.13861	0.0063
	2.95	-0.23942	-0.25202	0.13861	0.39693
	3	-0.0441	-0.44733	0.13861	0.0063
	3.05	0.34652	-0.64264	0.33392	0.0063
	3.1	0.34652	-0.64264	0.13861	0.20161
	3.15	0.15121	-0.44733	0.33392	-0.38432
	3.2	0.15121	-0.0567	0.33392	-0.57964
	3.25	-0.0441	-0.25202	0.52923	0.0063
	3.3	-0.0441	-0.25202	0.72455	0.39693
	3.35	-0.43473	-0.0567	0.72455	0.78755
	3.4	-0.43473	-0.0567	0.52923	1.37349
	3.45	-0.63004	-0.44733	0.33392	1.76411
	3.5	-0.63004	-0.44733	0.33392	1.37349
	3.55	-0.43473	-0.0567	0.13861	1.5688
	3.6	0.15121	-0.0567	-0.25202	1.5688
	3.65	0.34652	-0.44733	-0.0567	1.76411
	3.7	0.54183	-0.25202	0.13861	1.5688
	3.75	0.73715	0.13861	0.13861	1.5688
	3.8	0.15121	0.13861	-0.0567	1.17818
	3.85	-0.43473	-0.0567	0.52923	0.78755
	3.9	-0.23942	0.13861	0.72455	0.78755
	3.95	-0.43473	0.13861	0.72455	0.98286
	4	-0.63004	-0.0567	0.72455	1.17818
	4.05	-0.23942	-0.25202	0.72455	0.78755
	4.1	-0.0441	-0.25202	0.72455	0.98286
	4.15	-0.0441	-0.25202	0.33392	0.98286
	4.2	0.15121	-0.25202	0.13861	0.98286
	4.25	0.34652	-0.25202	0.33392	0.98286
	4.3	0.34652	-0.44733	0.72455	1.37349
	4.35	0.54183	-0.44733	0.91986	1.37349
	4.4	-0.0441	-0.25202	0.91986	1.17818
	4.45	-0.0441	-0.44733	1.11517	0.78755
	4.5	-0.23942	-0.83795	0.91986	0.59224
	4.55	-0.43473	-0.44733	0.72455	0.39693
	4.6	-0.43473	-0.25202	0.33392	0.39693
	4.65	-0.43473	-0.64264	0.13861	0.59224
	4.7	-0.43473	-0.64264	0.13861	0.39693
	4.75	-0.43473	-0.0567	-0.0567	0.39693
	4.8	-0.43473	-0.25202	-0.25202	0.59224
	4.85	-0.63004	-0.64264	-0.44733	0.59224
	4.9	-0.23942	-0.44733	-0.0567	0.39693
	4.95	-0.43473	-0.25202	-0.64264	0.78755
	5	-0.43473	-0.44733	-1.03327	0.78755
	5.05	-0.43473	-0.64264	-0.83795	0.59224
	5.1	-0.0441	-0.44733	-0.44733	0.39693
	5.15	-0.0441	-0.25202	-0.44733	0.59224
	5.2	0.15121	-0.25202	-0.0567	0.78755
	5.25	0.34652	-0.44733	0.33392	0.78755
	5.3	0.73715	-0.0567	0.13861	0.78755
	5.35	0.73715	0.13861	-0.0567	0.98286
	5.4	0.73715	-0.0567	-0.25202	0.59224
	5.45	0.73715	-0.64264	-0.0567	0.0063
	5.5	0.93246	-0.83795	0.13861	-0.38432
	5.55	0.73715	-1.03327	0.52923	0.0063
	5.6	0.34652	-1.22858	0.72455	0.20161
	5.65	-0.0441	-1.42389	0.91986	0.59224
	5.7	-0.0441	-1.22858	0.91986	1.37349
	5.75	-0.43473	-0.44733	0.91986	1.76411
	5.8	-0.82535	-0.44733	0.91986	1.5688
	5.85	-1.02067	-0.44733	0.91986	0.98286
	5.9	-0.82535	-0.64264	0.91986	0.39693
	5.95	-1.02067	0.13861	0.72455	-0.57964
	6	-0.82535	-0.0567	0.13861	-0.97026
	6.05	-0.43473	-0.0567	-0.44733	-0.77495
	6.1	0.15121	-0.25202	-0.64264	-0.38432
	6.15	0.34652	0.13861	-0.64264	0.0063
	6.2	0.54183	0.13861	-0.64264	0.78755
	6.25	0.54183	0.13861	0.13861	1.17818
	6.3	0.73715	0.13861	0.72455	0.78755
	6.35	0.34652	0.52923	1.11517	0.59224
	6.4	-0.0441	0.72455	1.31048	0.59224
	6.45	-0.43473	0.13861	1.70111	0.20161
	6.5	-0.63004	-0.0567	1.31048	0.0063
	6.55	-1.02067	-0.0567	0.91986	0.20161
	6.6	-1.21598	-0.25202	0.33392	0.39693
	6.65	-1.21598	-0.64264	-0.25202	0.0063
	6.7	-1.02067	-0.64264	-0.83795	0.20161
	6.75	-1.21598	-0.44733	-0.64264	-0.18901
	6.8	-1.41129	-0.25202	-0.44733	-0.57964
	6.85	-1.6066	-0.44733	-0.25202	-0.97026
	6.9	-1.41129	-0.25202	-0.0567	-0.77495
	6.95	-1.41129	-0.0567	-0.0567	-0.77495
	7	-1.02067	-0.25202	-0.25202	-0.38432
	7.05	-0.63004	-0.44733	-0.64264	-0.18901
	7.1	-0.23942	-0.44733	-0.44733	0.0063
	7.15	-0.23942	-0.44733	-0.25202	0.20161
	7.2	-0.0441	-0.44733	-0.25202	0.20161
	7.25	0.15121	-0.83795	-0.25202	0.39693
	7.3	0.54183	-0.83795	0.13861	0.59224
	7.35	0.73715	-0.44733	0.13861	0.78755
	7.4	0.93246	-0.64264	-0.0567	0.78755
	7.45	0.73715	-0.64264	0.52923	0.78755
	7.5	0.54183	-0.0567	1.11517	0.59224
	7.55	-0.0441	0.33392	0.91986	0.39693
	7.6	-0.23942	0.33392	0.72455	0.20161
	7.65	-0.23942	0.13861	0.91986	0.0063
	7.7	-0.0441	-0.0567	0.52923	-0.18901
	7.75	-0.0441	-0.25202	-0.25202	-0.18901
	7.8	0.15121	-0.64264	-0.25202	-0.38432
	7.85	0.34652	-0.83795	-0.25202	-0.57964
	7.9	0.34652	-0.64264	-0.64264	-0.77495
	7.95	0.54183	-0.64264	-0.64264	-0.77495
	8	0.54183	-0.83795	-0.64264	-0.57964
	8.05	0.34652	-0.83795	-0.44733	-0.18901
	8.1	0.15121	-0.83795	-0.25202	0.20161
	8.15	-0.0441	-0.44733	0.33392	0.59224
	8.2	-0.23942	-0.25202	0.33392	0.59224
	8.25	-0.63004	-0.0567	0.72455	0.59224
	8.3	-0.63004	-0.0567	0.72455	0.20161
	8.35	-0.63004	-0.0567	0.72455	-0.18901
	8.4	-0.63004	-0.44733	0.33392	-0.57964
	8.45	-0.82535	-0.64264	0.33392	-0.77495
	8.5	-0.43473	-0.44733	0.33392	-0.97026
	8.55	0.15121	-0.64264	0.13861	-0.77495
	8.6	-0.0441	-0.83795	-0.0567	-0.38432
	8.65	0.15121	-0.83795	0.13861	0.20161
	8.7	0.34652	-0.83795	0.33392	0.59224
	8.75	0.34652	-1.22858	0.33392	0.78755
	8.8	-0.0441	-1.03327	0.33392	0.78755
	8.85	0.15121	-0.83795	0.52923	0.39693
	8.9	0.15121	-0.64264	0.72455	0.0063
	8.95	-0.0441	-0.25202	0.52923	0.0063
	9	0.15121	-0.0567	0.52923	0.0063
	9.05	0.15121	-0.0567	0.72455	0.20161
	9.1	0.54183	-0.25202	0.72455	0.59224
	9.15	0.73715	-0.25202	0.13861	0.78755
	9.2	0.93246	-0.25202	0.13861	0.59224
	9.25	0.73715	-0.44733	-0.0567	0.78755
	9.3	0.54183	-0.64264	0.13861	0.59224
	9.35	0.34652	-0.25202	-0.0567	0.39693
	9.4	0.15121	-0.25202	0.13861	0.0063
	9.45	0.15121	-0.44733	0.13861	-0.18901
	9.5	-0.0441	-0.64264	-0.0567	-0.77495
	9.55	-0.0441	-0.25202	-0.44733	-0.77495
	9.6	-0.0441	-0.44733	-0.44733	-0.57964
	9.65	-0.23942	-0.44733	-0.44733	-0.57964
	9.7	-0.23942	-0.25202	-0.64264	-0.57964
	9.75	0.15121	0.72455	-0.44733	-0.57964
	9.8	0.34652	0.72455	-0.44733	-0.77495
	9.85	0.15121	0.91986	-0.44733	-0.97026
	9.9	-0.23942	1.11517	-0.44733	-0.97026
	9.95	-0.43473	0.91986	-0.25202	-0.77495
	10	-1.02067	0.13861	-0.25202	-0.77495
	10.05	-1.21598	-0.64264	0.13861	-0.57964
	10.1	-1.02067	-1.22858	0.72455	-0.57964
	10.15	-0.23942	-1.81452	0.91986	-0.18901
	10.2	0.15121	-1.81452	0.72455	0.0063
	10.25	0.73715	-1.81452	0.91986	0.39693
	10.3	1.12777	-1.42389	0.72455	0.59224
	10.35	1.12777	-1.03327	0.13861	0.59224
	10.4	0.93246	-0.44733	-0.25202	0.39693
	10.45	0.54183	-0.44733	-0.0567	0.20161
	10.5	0.34652	-0.64264	-0.0567	0.20161
	10.55	-0.0441	-0.25202	-0.25202	0.0063
	10.6	-0.23942	-0.44733	-0.25202	0.0063
	10.65	-0.23942	-0.64264	-0.0567	0.0063
	10.7	-0.23942	-1.03327	-0.0567	0.20161
	10.75	-0.23942	-0.83795	-0.25202	-0.38432
	10.8	-0.23942	-1.22858	-0.0567	-0.38432
	10.85	-0.43473	-1.22858	0.13861	-0.38432
	10.9	-0.43473	-1.22858	0.33392	-0.38432
	10.95	-0.0441	-0.44733	0.33392	-0.57964
	11	-0.0441	-0.44733	0.33392	-0.18901
	11.05	-0.0441	-0.64264	0.13861	0.0063
	11.1	0.15121	-0.64264	-0.25202	0.0063
	11.15	0.34652	-0.83795	-0.44733	0.20161
	11.2	-0.23942	-1.22858	-0.44733	0.59224
	11.25	-0.63004	-1.22858	-0.25202	0.98286
	11.3	-0.82535	-1.03327	0.13861	0.98286
	11.35	-0.82535	-0.83795	0.72455	1.17818
	11.4	-0.82535	-0.64264	0.52923	1.37349
	11.45	-0.63004	-0.83795	0.52923	1.17818
	11.5	-0.43473	-1.03327	0.52923	0.98286
	11.55	-0.0441	-0.83795	-0.0567	0.98286
	11.6	-0.23942	-0.64264	-0.64264	0.78755
	11.65	-0.63004	-0.44733	-0.44733	0.39693
	11.7	-0.63004	-0.0567	-0.0567	0.20161
	11.75	-0.43473	0.33392	-0.0567	0.0063
	11.8	-0.43473	0.33392	0.13861	-0.18901
	11.85	-0.63004	-0.0567	0.52923	0.0063
	11.9	-0.82535	-0.25202	0.52923	0.20161
	11.95	-0.63004	-0.25202	0.33392	0.39693
	12	-0.63004	-0.25202	0.13861	0.39693
	12.05	-0.63004	-0.25202	0.33392	0.39693
	12.1	0.15121	-0.25202	0.13861	0.20161
	12.15	0.54183	-0.0567	-0.0567	0.20161
	12.2	0.54183	-0.25202	-0.44733	0.20161
	12.25	0.54183	-0.25202	-0.64264	0.39693
	12.3	0.54183	-0.25202	-1.03327	0.39693
	12.35	0.54183	-0.0567	-1.03327	0.59224
	12.4	0.34652	-0.0567	-0.64264	0.59224
	12.45	0.15121	-0.44733	-0.0567	0.20161
	12.5	-0.0441	-0.64264	0.33392	-0.38432
	12.55	-0.0441	-0.44733	0.91986	-0.38432
	12.6	-0.63004	-0.44733	0.91986	-0.57964
	12.65	-0.63004	-0.44733	0.52923	-0.97026
	12.7	-0.63004	-0.25202	0.13861	-0.77495
	12.75	-0.43473	-0.0567	0.13861	-0.18901
	12.8	-0.43473	-0.25202	-0.25202	0.0063
	12.85	-0.23942	-0.44733	-0.0567	0.0063
	12.9	-0.23942	-0.83795	0.72455	0.20161
	12.95	-0.23942	-0.64264	0.91986	0.39693
	13	-0.43473	-0.44733	0.72455	0.0063
	13.05	-0.63004	-0.44733	1.11517	0.0063
	13.1	-0.43473	-0.25202	1.11517	0.39693
	13.15	-0.23942	0.33392	0.33392	0.78755
	13.2	0.15121	0.33392	-0.0567	1.17818
	13.25	0.15121	0.13861	0.13861	1.76411
	13.3	0.34652	-0.0567	0.13861	1.76411
	13.35	0.34652	-0.0567	0.13861	1.76411
	13.4	0.15121	-0.64264	0.13861	1.37349
	13.45	-0.43473	-0.83795	0.13861	0.59224
	13.5	-0.43473	-1.03327	-0.0567	0.0063
	13.55	-0.82535	-0.83795	-0.44733	-0.57964
	13.6	-1.02067	-1.03327	-0.44733	-0.77495
	13.65	-1.21598	-0.83795	-0.0567	-0.57964
	13.7	-1.02067	-0.64264	0.72455	-0.18901
	13.75	-1.02067	-0.64264	0.52923	0.20161
	13.8	-1.02067	-0.83795	0.52923	0.59224
	13.85	-1.41129	-0.83795	0.33392	0.39693
	13.9	-1.21598	-1.22858	0.33392	0.0063
	13.95	-1.02067	-1.42389	-0.25202	-0.57964
	14	-1.41129	-1.42389	-0.25202	-1.16557
	14.05	-1.41129	-1.42389	-0.25202	-1.5562
	14.1	-0.82535	-1.6192	-0.0567	-1.5562
	14.15	-0.82535	-1.42389	0.13861	-1.16557
	14.2	-0.82535	-1.22858	0.13861	-0.57964
	14.25	-0.43473	-1.22858	0.52923	0.20161
	14.3	-0.0441	-1.22858	1.11517	0.78755
	14.35	-0.0441	-0.64264	1.31048	1.17818
	14.4	-0.0441	-0.64264	1.31048	0.98286
	14.45	-0.43473	-1.22858	1.70111	0.59224
	14.5	-0.43473	-1.03327	1.89642	-0.38432
	14.55	-0.43473	-1.03327	1.31048	-0.77495
	14.6	-0.82535	-1.42389	0.72455	-1.36089
	14.65	-0.82535	-1.22858	0.52923	-1.5562
	14.7	-0.43473	-0.83795	0.52923	-1.5562
	14.75	-0.0441	-0.64264	-0.0567	-1.36089
	14.8	0.15121	-0.64264	-0.44733	-1.16557
	14.85	0.73715	-0.44733	-0.0567	-0.97026
	14.9	1.32308	-0.44733	0.13861	-0.57964
	14.95	1.71371	-0.44733	-0.25202	-0.57964
	15	1.71371	-0.83795	-0.25202	-0.18901
	15.05	1.5184	-0.64264	0.52923	-0.18901
	15.1	1.5184	-1.03327	0.72455	-0.38432
	15.15	0.93246	-0.64264	0.33392	-0.77495
	15.2	0.15121	-0.44733	0.33392	-0.57964
	15.25	-0.43473	-0.25202	0.33392	-0.38432
	15.3	-0.63004	-0.25202	-0.25202	-0.38432
	15.35	-1.02067	-0.0567	-0.83795	0.0063
	15.4	-1.6066	-0.25202	-0.83795	0.20161
	15.45	-1.41129	-0.44733	-0.44733	0.0063
	15.5	-1.41129	-0.25202	-0.25202	0.0063
	15.55	-1.6066	-0.0567	0.33392	-0.18901
	15.6	-1.80192	-0.0567	0.72455	-0.18901
	15.65	-1.41129	-0.44733	0.91986	-0.38432
	15.7	-1.02067	-0.25202	0.72455	-0.38432
	15.75	-0.82535	-0.44733	0.72455	-0.77495
	15.8	-0.82535	-0.64264	0.13861	-0.38432
	15.85	-0.63004	-0.64264	-0.0567	-0.57964
	15.9	-0.63004	-0.64264	-0.0567	-0.18901
	15.95	-1.02067	-0.64264	-0.25202	0.0063
	16	-0.82535	-0.64264	-0.44733	0.39693
	16.05	-0.23942	-0.83795	-0.25202	0.39693
	16.1	-0.0441	-0.64264	-0.44733	0.78755
	16.15	0.34652	-0.44733	-0.83795	0.98286
	16.2	0.15121	-0.64264	-1.22858	1.37349
	16.25	-0.43473	-1.03327	-1.22858	1.5688
	16.3	-0.82535	-1.22858	-1.22858	1.37349
	16.35	-1.02067	-1.22858	-1.03327	0.59224
	16.4	-1.41129	-1.81452	-1.03327	0.0063
	16.45	-1.02067	-2.00983	-0.83795	-0.38432
	16.5	-0.63004	-1.81452	-0.83795	-0.57964
	16.55	-0.63004	-1.03327	-1.22858	-0.57964
	16.6	-0.43473	-1.22858	-1.42389	0.0063
	16.65	-0.23942	-0.83795	-1.22858	0.0063
	16.7	-0.23942	-0.64264	-1.03327	0.0063
	16.75	-0.43473	-0.64264	-1.03327	-0.18901
	16.8	-0.23942	-1.03327	-0.83795	0.0063
	16.85	-0.43473	-1.22858	-0.44733	0.0063
	16.9	-0.43473	-1.22858	-0.64264	0.20161
	16.95	-0.43473	-1.42389	-0.83795	0.20161
	17	-0.63004	-1.42389	-1.03327	0.39693
	17.05	-0.82535	-1.81452	-0.64264	0.20161
	17.1	-0.82535	-1.6192	-1.03327	0.39693
	17.15	-1.02067	-1.42389	-0.83795	0.39693
	17.2	-1.41129	-1.03327	-0.64264	0.59224
	17.25	-1.21598	-0.64264	-0.44733	0.59224
	17.3	-1.21598	-0.44733	-0.44733	0.59224
	17.35	-0.82535	-0.0567	-0.25202	0.39693
	17.4	-0.63004	-0.0567	-0.0567	0.39693
	17.45	-0.43473	-0.44733	-0.25202	0.39693
	17.5	-0.43473	-1.03327	0.33392	0.39693
	17.55	-0.63004	-1.03327	0.33392	0.59224
	17.6	-1.21598	-1.22858	0.13861	0.59224
	17.65	-1.02067	-1.42389	-0.0567	0.59224
	17.7	-1.02067	-1.22858	0.33392	0.39693
	17.75	-0.63004	-0.64264	-0.0567	0.20161
	17.8	-0.43473	-0.64264	-0.25202	0.20161
	17.85	-0.23942	-1.03327	0.13861	0.0063
	17.9	-0.23942	-0.83795	0.33392	-0.18901
	17.95	-0.0441	-0.44733	0.13861	-0.38432
	18	-0.23942	-0.64264	0.33392	-0.18901
	18.05	-0.23942	-0.44733	0.52923	-0.38432
	18.1	-0.63004	-0.0567	0.72455	-0.18901
	18.15	-0.82535	-0.25202	0.72455	0.0063
	18.2	-1.21598	-0.64264	0.72455	0.39693
	18.25	-1.41129	-1.03327	0.52923	0.39693
	18.3	-1.21598	-1.03327	0.72455	0.39693
	18.35	-0.43473	-1.03327	0.13861	0.59224
	18.4	-0.0441	-0.83795	-0.25202	0.98286
	18.45	0.15121	-1.03327	-0.25202	0.98286
	18.5	0.54183	-0.64264	-0.0567	0.78755
	18.55	0.34652	-0.64264	0.13861	0.78755
	18.6	-0.23942	-0.44733	0.72455	0.59224
	18.65	-0.82535	-0.83795	1.11517	0.39693
	18.7	-0.82535	-0.64264	1.5058	0.20161
	18.75	-0.82535	-0.44733	1.5058	0.59224
	18.8	-0.82535	-0.64264	0.72455	0.98286
	18.85	-0.63004	-1.22858	0.52923	1.17818
	18.9	-0.23942	-1.03327	0.91986	1.17818
	18.95	-0.0441	-0.64264	0.72455	0.98286
	19	-0.0441	-0.83795	0.91986	0.59224
	19.05	0.15121	-1.03327	1.31048	0.39693
	19.1	0.34652	-0.83795	1.31048	-0.18901
	19.15	0.54183	-1.03327	0.91986	-0.38432
	19.2	0.54183	-1.6192	0.72455	0.0063
	19.25	0.34652	-2.00983	0.72455	0.20161
	19.3	0.15121	-1.6192	0.72455	0.39693
	19.35	0.15121	-1.6192	0.91986	0.59224
	19.4	-0.43473	-1.22858	0.91986	0.39693
	19.45	-1.02067	-1.22858	1.31048	0.20161
	19.5	-1.02067	-1.03327	0.91986	-0.18901
	19.55	-0.82535	-1.03327	0.91986	-0.77495
	19.6	-1.02067	-1.22858	0.33392	-0.97026
	19.65	-0.82535	-1.6192	-0.0567	-0.97026
	19.7	-0.0441	-1.81452	-0.64264	-0.77495
	19.75	0.34652	-1.6192	-0.64264	-0.57964
	19.8	0.15121	-1.42389	-1.03327	-0.18901
	19.85	0.73715	-1.22858	-0.44733	0.20161
	19.9	0.93246	-1.22858	-0.0567	0.39693
	19.95	0.73715	-0.64264	0.33392	0.39693
	20	0.15121	-0.44733	0.52923	0.39693
	20.05	0.15121	-0.64264	0.91986	-0.18901
	20.1	-0.23942	-0.64264	0.91986	-0.18901
	20.15	-0.0441	-0.25202	1.11517	0.0063
	20.2	-0.0441	-0.25202	0.91986	0.0063
	20.25	0.54183	-0.44733	0.52923	0.20161
	20.3	0.93246	-0.64264	0.33392	0.78755
	20.35	0.54183	-0.64264	-0.25202	1.17818
	20.4	-0.0441	-0.83795	-0.83795	1.37349
	20.45	-0.0441	-0.83795	-0.64264	1.17818
	20.5	-0.23942	-1.03327	-0.0567	0.59224
	20.55	-0.43473	-0.83795	0.13861	0.39693
	20.6	-0.0441	-0.83795	0.13861	-0.18901
	20.65	0.15121	-0.64264	0.72455	-0.77495
	20.7	0.15121	-0.64264	0.72455	-0.97026
	20.75	-0.23942	-0.64264	0.33392	-0.57964
	20.8	-0.23942	-0.44733	0.13861	-0.57964
	20.85	-0.82535	-0.44733	0.33392	-0.38432
	20.9	-0.82535	-0.83795	-0.25202	0.20161
	20.95	-1.21598	-0.83795	-0.25202	0.39693
	21	-1.02067	-0.64264	0.13861	0.39693
	21.05	-1.6066	-1.03327	0.33392	0.39693
	21.1	-0.82535	-0.83795	0.91986	0.39693
	21.15	-0.63004	-0.44733	1.31048	0.0063
	21.2	-0.63004	-0.64264	0.91986	0.20161
	21.25	-0.63004	-0.83795	0.33392	0.39693
	21.3	-0.43473	-0.83795	-0.0567	0.39693
	21.35	-0.82535	-0.83795	-0.64264	0.0063
	21.4	-1.02067	-1.03327	-1.03327	0.0063
	21.45	-1.02067	-1.22858	-1.03327	-0.18901
	21.5	-0.63004	-1.42389	-0.64264	-0.18901
	21.55	-0.23942	-1.22858	-0.0567	0.0063
	21.6	-0.43473	-1.42389	-0.0567	0.20161
	21.65	-0.63004	-1.42389	-0.0567	0.59224
	21.7	-0.0441	-1.22858	0.52923	0.98286
	21.75	-0.0441	-0.44733	0.33392	0.78755
	21.8	-0.0441	-0.25202	-0.0567	0.78755
	21.85	0.15121	-0.0567	-0.25202	0.78755
	21.9	0.34652	0.33392	-0.25202	0.39693
	21.95	-0.0441	0.52923	-0.83795	-0.38432
	22	-0.63004	0.33392	-1.03327	-0.38432
	22.05	-0.82535	-0.0567	-0.64264	-0.57964
	22.1	-0.82535	-0.44733	-0.25202	-0.77495
	22.15	-0.82535	-0.64264	-0.25202	-0.77495
	22.2	-1.02067	-0.83795	0.13861	-0.38432
	22.25	-1.21598	-1.42389	0.33392	-0.38432
	22.3	-1.21598	-1.22858	0.13861	-0.18901
	22.35	-1.21598	-0.83795	0.13861	0.20161
	22.4	-1.21598	-1.03327	0.72455	0.59224
	22.45	-1.21598	-1.03327	0.72455	0.59224
	22.5	-1.02067	-0.83795	1.31048	0.39693
	22.55	-1.02067	-0.83795	1.11517	-0.38432
	22.6	-1.21598	-1.22858	0.52923	-0.97026
	22.65	-1.41129	-1.22858	-0.25202	-1.36089
	22.7	-1.21598	-1.03327	-0.25202	-1.36089
	22.75	-0.82535	-1.03327	-0.83795	-0.97026
	22.8	-0.82535	-1.03327	-0.83795	-0.18901
[truncated: 1,545 more rows]

## Sheet: Fig.5e,f
Fig. 5e											Normalized
[truncated: 48 more rows]

[truncated: 25 more sheets: Fig.6c, Fig.6e, Fig.6d,f, Fig.6h,i, Fig.7b, Fig.7e, Fig.7c,d,f, Fig.8d, Fig.8e, Fig.S2a, Fig.S2b, Fig.S2c, Fig.S2d, Fig.S2e, Fig.S2f, Fig.S2g, Fig.S2h, Fig.S2i, Fig.S3b, Fig.S5c …]
